# Supplementary material for: Genetic dissection of growth, wood basic density and gene expression in interspecific backcrosses of Eucalyptus grandis and E. urophylla
Source: BMC Genet. 2012 Jul 20;13:60. doi: 10.1186/1471-2156-13-60 (PMC3416674; doi:10.1186/1471-2156-13-60)
Supplement: Additional file 5 — Gene expression values and genotypic data used for eQTL analysis. [file 1471-2156-13-60-S5.xlsx]

## Sheet: Information
Electronic supplementary material: Additional file 1
Article title:
Genetic dissection of growth, wood basic density and gene expression in interspecific backcrosses of Eucalyptus grandis and E. urophylla
Journal name:
BMC Genetics
Author names:
Anand Raj Kumar Kullan, Maria M van Dyk, Charles A. Hefer, Nicoletta Jones, Arnulf Kanzler, Arlene Bayley, Alexander A. Myburg
Affiliation and e-mail address of corresponding author:
Department of Genetics, Forestry and Agricultural Biotechnology Institute (FABI), University of Pretoria, Pretoria, 0002, South Africa
zander.myburg@fabi.up.ac.za

## Sheet: FPKM Values (LG9 QTL interval)
Summary of the genes underlying the wood basic density QTL interval on linkage group 9 and gene expression values used for expression QTL analysis
A total of 719 annotated genes were found on the QTL interval for wood density on linkage group (scaffold) 9 of the F1 hybrid map (E. urophylla BC family). The E. grandis gene models and genomic locations (www.phytozome.net), the orthologous Arabidopsis gene IDs and Arabidopsisgene descriptions are provided together with the xylem expression values (FPKM value) in 96 individuals of the E. urophyl…
Gene ID	scaffold	start	atid	atdescr	A01	A02	A03	A04	A05	A06	A07	A08	A09	A10	A11	A12	A13	A14	A15	A16	A17	A18	A19	A20	A21	A22	A23	A24	A25	A26	A27	A28	A29	A30	A31	A32	A33	A34	A35	A36	A37	A38	A39	A40	A41	A42	A43	A44	A45
Eucgr.I01871.1	scaffold_9	28612656	AT5G14930.2	senescence-associated gene 101	43461.4	37833.8	10652	12449.2	25454.3	15018.5	0	0	12048.7	34323.4	0	26153.3	9054.93	15517.7	0	6876.43	27157.6	0	5078.38	25839	0	0	0	0	25024.9	14998.5	0	22964	16261	31396.5	5924.69	32870.8	20505.7	20172.9	4141.47	0	44812.3	0	16103.4	35653.4	8829.1	35971.6	0	12426.5	0
Eucgr.I01872.1	scaffold_9	28614831	AT2G24840.1	AGAMOUS-like 61	0	0	0	0	0	0	0	0	0	0	0	0	0	0	0	0	0	0	0	0	0	0	0	0	0	0	0	0	0	0	0	0	0	0	0	0	0	0	0	0	0	0	0	0	0
Eucgr.I01873.1	scaffold_9	28617484	AT5G14930.2	senescence-associated gene 101	0	0	0	1425.98	0	1630.19	0	0	0	0	0	0	0	1675.27	0	0	7366.75	0	0	1445.29	0	0	0	0	0	0	0	0	0	0	0	14062.9	0	0	1961.61	0	0	0	0	0	0	0	1803.91	0	0
Eucgr.I01874.1	scaffold_9	28621614	AT5G40140.1	RING/U-box superfamily protein with ARM repeat domain	0	21807.1	35818.6	20236.9	13372.1	0	12063.7	11158.7	22224.3	16461.8	28643.1	4616.45	15783.6	0	11205.4	20149.1	22243.9	0	16693.5	8438.12	0	4768.98	0	26361.2	9196.13	18122.3	0	18242.7	31642.9	18644.2	13190.2	14574.5	0	5373.23	0	8790.37	5179.9	0	11821.8	0	24045.1	8286.38	26299.6	23997.2	5088.98
Eucgr.I01875.1	scaffold_9	28627194			212536	242329	98055.6	100754	108083	119235	165767	135341	105685	105617	345485	152853	173755	361737	263200	131542	297401	0	163200	109227	291998	434448	360450	110014	104958	204252	64099.4	63294.5	84266.2	137262	139691	115540	177188	33125.7	144622	385978	100250	0	160066	30590.1	96835.3	174066	237107	162920	159793
Eucgr.I01876.1	scaffold_9	28627670	AT3G28210.1	zinc finger (AN1-like) family protein	0	93949.7	72612.5	51467.1	81442.2	36084.2	95753.8	75340.2	98984.1	59581.5	140231	76169.7	87367.4	167437	47282	80453.8	115512	0	76818	91649.6	94295	174049	61980.1	39765.4	49650.3	72133.7	27498.3	33110	59789.1	68172.1	54926.9	61417	73360.2	26668	34119.5	79618.3	85229.6	0	46578	12979.1	113189	189369	125508	148562	132448
Eucgr.I01877.1	scaffold_9	28632219	AT3G01370.1	CRM family member 2	130225	254139	262618	230654	224441	288328	223856	325347	257831	238091	280795	208254	254103	290091	315627	183061	289605	0	238419	215337	252248	137221	78299.7	211521	275235	309652	112759	247423	234123	260233	159925	232380	232781	187879	316236	291303	199802	0	229850	199158	257299	197257	241861	280023	331679
Eucgr.I01878.1	scaffold_9	28644988	AT1G59970.1	Matrixin family protein	0	0	0	0	0	0	0	0	0	0	0	0	0	0	0	0	0	0	0	0	0	0	0	0	0	0	0	0	0	0	0	0	0	0	0	0	0	0	0	0	0	0	0	0	0
Eucgr.I01879.1	scaffold_9	28649277	AT1G59970.1	Matrixin family protein	0	0	0	0	0	0	0	0	0	0	0	0	0	0	0	0	0	0	0	0	0	0	0	0	0	0	0	0	0	0	0	0	0	0	0	0	0	0	0	0	0	0	0	0	0
Eucgr.I01880.1	scaffold_9	28650603	AT1G74910.1	ADP-glucose pyrophosphorylase family protein	778907	1270550	1594350	864282	1444310	948255	970396	1366490	938809	958725	838768	1101000	889372	833636	1011790	1040760	1292300	0	659493	1249610	1157030	819461	615640	1064920	1319740	1482670	827128	1364960	1245350	1263550	998956	1426910	1144210	972982	1117800	1272060	971005	0	1350870	877200	1283650	1005370	1162960	1022590	1123520
Eucgr.I01881.1	scaffold_9	28659621	AT3G48160.2	DP-E2F-like 1	158515	218158	198695	121313	173146	270084	202662	216197	141496	216276	100559	189425	269064	195731	158526	124500	185010	0	125466	214690	196165	216637	97571.6	211323	187423	252818	103373	245535	212352	229777	198122	248454	206801	165840	152961	248546	156176	0	217865	124968	185628	169906	191404	86968.4	64430.2
Eucgr.I01882.1	scaffold_9	28663168	AT3G28340.1	galacturonosyltransferase-like 10	63107.7	113465	84854.5	137061	43626.7	195836	10503.5	26111.4	31480.4	52367.5	73547.5	68313.6	23290.1	38108.8	5002.74	9322.33	0	0	25192.7	16969.9	0	36134.4	7615.67	43836.9	9214.86	21896.6	87821.8	16771	140206	13470.4	60453.4	20669.3	0	20759.3	5217.77	103732	87691	0	311956	110749	62518.4	33955.4	107766	42378.2	23298.3
Eucgr.I01883.1	scaffold_9	28668191			154261	121472	143159	72854.5	117079	66450.9	115453	47558.8	115777	85548.7	55034.8	63777.2	90581.4	107545	45087.5	16185.1	124314	0	140062	110296	81042.4	51905.3	225417	70162.8	93234.4	70014	80054.1	116617	57584.6	102232	182970	69531.5	53653.7	47168.9	84378.8	67274.5	55816.6	0	25968	63022.4	94509.3	50912.3	62175.5	67329.7	35081.4
Eucgr.I01884.1	scaffold_9	28670654	AT5G15020.2	SIN3-like 2	526498	975278	1113070	849787	933256	1406010	1126070	1281670	818396	1023240	944266	1029100	1088010	1080200	1161300	749543	1240500	0	961980	932643	1340590	452989	358210	595465	1096390	1225310	632196	1028230	1070810	1096720	613826	799982	1252810	728719	1035230	1220720	904077	0	764361	803960	1361270	1005630	1121980	1032730	1358400
Eucgr.I01885.1	scaffold_9	28685866	AT3G28345.1	ABC transporter family protein	6176	6870.07	9791.01	7858.6	12465	10282.6	17487.7	9066.51	6908.45	14244.4	8071.59	21802.4	22140.8	10490.4	23372.6	4330.99	21631.5	0	7384.94	670.602	10275.6	4024.66	8585.48	5623.24	1971.75	10035.2	0	3065.63	3402.22	1636.21	7530.55	1656.26	20561.3	8492.76	6951.25	20766.6	9388.82	0	4853.82	11194.9	10449.8	10261.7	0	2577.78	30646.2
Eucgr.I01886.1	scaffold_9	28694155	AT3G28415.1	ABC transporter family protein	0	0	0	0	0	0	0	0	0	0	0	0	0	0	0	0	0	0	0	0	0	0	0	0	0	0	0	0	0	0	0	0	0	0	0	0	0	0	0	0	0	0	0	0	0
Eucgr.I01887.1	scaffold_9	28741622	AT3G28345.1	ABC transporter family protein	0	996.787	1017.01	1347.03	0	0	0	0	442.06	0	0	0	925.499	816.331	0	748.866	0	0	0	0	0	5334.28	0	0	0	0	0	0	0	0	1261.17	0	0	519.698	1400.51	1683.7	433.887	0	0	0	0	0	1773.24	0	1067.33
Eucgr.I01888.1	scaffold_9	28787849	AT3G28345.1	ABC transporter family protein	0	0	940.093	610.985	0	737.907	0	790.359	802.993	0	2541.74	0	846.82	0	0	686.591	853.578	0	993.617	0	0	0	0	657.023	0	0	0	0	797.055	0	0	0	0	482.504	426.421	782.753	792.982	0	0	2607.47	828.966	0	0	0	995.534
Eucgr.I01889.1	scaffold_9	28840720	AT3G28345.1	ABC transporter family protein	0	950.347	2858.68	3344.27	4926.75	2420.34	0	1614.45	3495.45	845.117	0	3471.02	883.036	0	1140.36	16780.4	887.928	0	1081.14	0	2015.9	1269.58	0	5012.26	1325.56	4483.92	0	760.212	0	1611.09	0	1664.52	0	1481.05	4251.31	0	437.094	0	786.063	0	5282.76	3657.2	1722.71	1293.92	1035.92
Eucgr.I01890.1	scaffold_9	28849577	AT3G28345.1	ABC transporter family protein	6210.42	1688.02	0	1264.86	0	1473.72	4396.11	0	812.962	3186.91	0	0	5011.02	0	0	0	1596.1	0	2047.22	0	0	7161.4	1966.51	4107.96	2488.3	1371.91	0	0	0	2857.56	0	3142.5	3712.57	0	863.052	1505.31	0	0	0	0	0	2736.19	1612.57	0	1891.33
Eucgr.I01891.1	scaffold_9	28857219	AT3G28420.1	Putative membrane lipoprotein	106537	161160	130819	79845.9	88450.3	92957.8	63323.2	140900	79625.8	132461	192283	146005	90945	178259	267399	46412.5	133258	0	120177	80348.9	200008	180717	61776.8	52720	38771	186011	91971.5	99641.5	55146.1	152110	51884.6	108055	142375	176623	112686	81388.2	63381	0	114287	47023.5	78219.2	94346.6	49746.5	130919	153353
Eucgr.I01892.1	scaffold_9	28858886	AT3G28345.1	ABC transporter family protein	0	0	1822.14	0	0	0	0	0	806.99	0	0	0	1658.45	0	0	0	3393.4	0	0	0	0	0	0	0	0	0	0	0	0	0	0	0	0	0	0	0	0	0	0	0	0	0	0	0	0
Eucgr.I01893.1	scaffold_9	28864514	AT3G28345.1	ABC transporter family protein	0	1044.07	2065.39	2126.59	2729.02	0	2666.21	880.177	915.843	0	2925.98	0	0	0	0	3152.14	980.798	0	568.01	0	2272.15	0	0	3003.08	1452.8	823.49	0	0	0	0	660.255	891.52	0	0	498.823	0	0	0	0	0	0	788.827	0	0	1126.09
Eucgr.I01894.1	scaffold_9	28880083	AT3G28345.1	ABC transporter family protein	7519.09	11525.7	0	6605.92	0	7715.31	0	0	2748.99	0	8726.84	0	14503.4	5050.38	3662.4	0	0	0	3626.61	2220.56	0	15504.8	0	9571.27	0	0	0	0	0	4963.27	0	5449.62	6618.93	0	7320.95	10634.7	0	0	0	0	3013.64	7110.34	0	2152.64	0
Eucgr.I01895.1	scaffold_9	28881646	AT3G28345.1	ABC transporter family protein	0	0	1755.2	1222.91	0	0	4111.57	0	1648.23	1469.69	0	0	1563.95	0	0	2633.05	0	0	0	0	0	0	0	0	0	0	0	0	0	1400.99	0	0	0	886.884	860.614	0	0	0	0	0	0	3895.21	3027.39	0	0
Eucgr.I01896.1	scaffold_9	28896988	AT3G28460.1	methyltransferases	433700	437507	313344	275581	126924	271869	227947	351091	331918	223673	315221	237047	288382	433522	385004	127315	353584	0	272918	338874	273073	507753	357105	301607	384536	268221	391009	244372	258616	239445	280173	334701	214086	97119.9	386899	409604	303006	0	208393	214040	185622	213896	411289	235461	233966
Eucgr.I01897.1	scaffold_9	28902234	AT3G28480.1	Oxoglutarate/iron-dependent oxygenase	191956	330841	357700	123120	12582	246794	109216	338040	237613	52205.1	477340	17326.3	217876	631425	239453	6520.76	220746	0	216647	316789	155406	796922	414093	96866.1	176415	25638.9	7984.05	28386.6	19567.9	22858.5	116675	125188	30378.9	25655.8	305726	389572	81370.1	0	50049.9	16039.4	38517.6	65613.8	276483	26694.7	71701.6
Eucgr.I01898.1	scaffold_9	28908553	AT5G40020.1	Pathogenesis-related thaumatin superfamily protein	670428	2239730	1894490	1427720	719094	1533990	1816730	2435050	1785890	830159	2428720	1597050	1608850	3653590	1766670	588518	1649510	0	1276670	1105430	2774980	2575460	2208000	1093030	782787	1197490	821136	654126	754366	716362	887908	1219060	892706	213094	1714820	2281350	1983780	0	646514	907100	1234190	1781430	1771680	1249470	1487400
Eucgr.I01899.1	scaffold_9	28922474	AT3G28610.1	P-loop containing nucleoside triphosphate hydrolases superfamily protein	0	0	0	4375.37	0	0	0	0	0	0	0	0	0	0	0	0	0	0	0	0	0	0	0	0	4536.07	0	0	0	0	0	0	0	0	0	5720.74	11247.8	0	0	5502.36	0	0	0	0	0	0
Eucgr.I01900.1	scaffold_9	28930526	AT5G40010.1	AAA-ATPase 1	182702	100311	66233.3	101301	10449.6	76527.9	63488.2	48191.6	37123.4	31593.2	40690.5	3626.33	50509.9	49850.6	18657.5	9406.87	37954.6	0	19195.7	90334.1	46831.6	60311	21198.9	55417.7	93998.5	14922.7	29811	21452	71009	8965.33	49983	136087	8293.03	7045.18	36706.2	144234	33479.1	0	14152	12127	6157.9	29903.5	52570.2	4688.13	3010.72
Eucgr.I01901.1	scaffold_9	28935326	AT5G40010.1	AAA-ATPase 1	0	0	0	0	0	0	0	0	0	0	0	0	0	0	0	7762.88	0	0	0	0	0	0	0	0	0	0	0	0	0	2756.67	0	0	0	0	0	0	0	0	0	0	0	0	0	2523.03	0
Eucgr.I01902.1	scaffold_9	28944488	AT5G40010.1	AAA-ATPase 1	1478.3	0	1570.39	5187.42	7622	1201.65	0	0	2906.56	8872.57	0	6586.04	0	1217.67	0	6988.49	0	0	2507.37	1038.65	6066.71	0	0	0	992.071	2360.06	3098.56	3473.67	6535.58	6171.77	1983.58	0	12453.8	1536.51	3588.61	1253.98	8231.28	0	2402.73	0	6706.24	1147.35	3979.13	10011.3	3218.56
Eucgr.I01903.1	scaffold_9	28948973	AT3G28580.1	P-loop containing nucleoside triphosphate hydrolases superfamily protein	0	0	0	0	0	0	0	0	0	0	0	2148.79	0	1990.24	0	0	0	0	0	1690.1	0	0	0	0	0	0	0	0	0	0	0	0	0	0	0	0	0	0	0	0	0	0	0	0	0
Eucgr.I01904.1	scaffold_9	28960936	AT3G28510.1	P-loop containing nucleoside triphosphate hydrolases superfamily protein	0	0	0	0	4154.68	0	0	2704.55	2380.25	1404.23	0	1434.6	1501.92	1339.77	0	3703.98	0	0	0	0	0	4941.98	4007.03	1212.66	1077.44	2563.35	5168	1289.28	0	0	0	0	0	3416.53	5579.41	0	1497.12	0	1342.47	0	2955.09	1280.51	1454.74	4466.7	8747.93
Eucgr.I01905.1	scaffold_9	28971071	AT3G28580.1	P-loop containing nucleoside triphosphate hydrolases superfamily protein	1649.97	3472.58	1963.54	1301.02	0	1519.59	4414.15	1441.83	3512.23	3191.25	0	7942.34	1730.25	1485.72	2058.76	0	1623.3	0	3166.9	0	14600.1	0	4217.43	0	1259.73	0	0	1467.18	3258.91	0	0	3271.21	0	962.778	2661.75	1514.12	7544.53	0	2880.04	0	3423.94	2911.76	0	1285.74	3864.16
Eucgr.I01906.1	scaffold_9	28979723	AT5G40010.1	AAA-ATPase 1	0	0	0	0	0	0	0	0	0	0	0	0	0	0	0	0	0	0	0	0	0	0	0	0	0	0	0	0	0	0	0	0	0	0	0	1894.79	0	0	0	0	0	0	0	0	0
Eucgr.I01907.1	scaffold_9	28983241	AT5G40010.1	AAA-ATPase 1	20760.5	65739.5	27675.9	23145.8	69185.8	15769.5	25148.3	15397.5	23087.6	57643.2	11315.3	43355.7	30620.7	21947.6	7036.56	11347.7	14917.9	0	35222.4	9243.32	8616.82	14904.4	8060.6	15119.3	35329	4575.35	573596	56721.4	27424.2	38676.9	10638.4	347828	25653.3	5512.66	11441.4	14094.3	52055.3	0	18482.5	18579.5	40505.3	49638.2	52110.7	59470.5	8668.57
Eucgr.I01908.1	scaffold_9	29028237	AT3G47870.1	LOB domain-containing protein 27	8424.08	22295.9	24924.1	4127.25	15473.8	0	0	28379.1	10387	5532.72	0	10639.1	16854.1	0	41817.8	16857.6	5468.69	0	13615.2	59406.5	25394.5	6597.55	15545.3	4581.64	8884.39	0	32355.1	4779.49	5246.36	27853.8	19486.1	5113.32	12217	8723.72	5607.98	20525.2	2707.13	0	19398.1	0	0	4538.5	11107.7	0	6320.41
Eucgr.I01909.1	scaffold_9	29032257	AT5G15070.1	Phosphoglycerate mutase-like family protein	6451.02	37825.4	48892.4	43007.6	44656.5	52361.4	68802.1	53295.5	46631.5	78375.9	29875.1	23461	37477.4	40481.3	52215.6	46677.5	74184.4	0	63085.3	66020.1	50906.7	9736.97	15028.8	58028	43469.3	47137.6	65835.4	45786.3	53928	53457.1	41343.5	45555.6	38621.4	14520.4	42644.7	30578	31145.6	0	21948.8	22779	41685.3	41643	66695.7	40741.6	26904.2
Eucgr.I01910.1	scaffold_9	29075398			19019.7	52858.4	11211.4	0	0	0	0	8956.18	9004.78	0	0	0	0	155044	0	7122.33	19972.8	0	20918	13050.9	66796.4	145545	23696.8	13836.2	6977.71	8512.03	0	0	33141.3	0	0	0	0	0	13932.9	84377.4	13332.4	0	8830.43	0	8953.19	7570.15	18102.2	6426.26	0
Eucgr.I01911.1	scaffold_9	29076644	AT5G62670.1	H(+)-ATPase 11	1210090	2764330	2498380	1862260	2060980	3236920	2697610	3086340	2048230	2537760	2983300	2568080	2412430	3905520	2602240	1431200	3113490	0	2522020	1498000	4070920	1899490	1291410	1300030	2101540	2675770	1398220	2242710	2165270	2180120	1322280	1595420	2967960	1325810	2556010	3704850	3153790	0	1986490	1711930	3518900	3979980	2233290	3226460	4144110
Eucgr.I01912.1	scaffold_9	29086790	AT5G39950.1	thioredoxin 2	13192.9	19572.5	100775	8364.77	21943.7	6418.93	40657.8	17459.7	10953.1	56126.2	0	7623.37	23514.9	27142	9478.1	18324.4	36446.6	0	9055.14	6000.48	0	25401.6	12710.8	9005.92	3056.27	9452.91	158530	10280.3	14137.3	22783.8	10486.6	29504.5	25084	12818	7472.85	3553.42	45827.4	0	6872.78	29774.4	24155.1	19239.1	26562.7	20368.3	26949.3
Eucgr.I01913.1	scaffold_9	29092338	AT5G39950.1	thioredoxin 2	4847680	7826850	10801600	3937630	6001340	3459550	6526990	5936890	4690350	3789370	7683450	7385060	4764000	7823240	6230800	3233410	6149200	0	3304860	5513110	5378620	9289460	7157910	4677360	5034250	7011030	2645500	5018650	4708370	7750330	7738800	5167730	5149170	2943900	3711040	7429300	5503300	0	6660310	2980860	4238730	3723330	4055620	5624910	7283540
Eucgr.I01914.1	scaffold_9	29098841			0	34502.4	78595.4	159972	290443	90726.8	45111.3	22667.6	162235	152586	103183	200952	8476.42	30123.3	104211	90363.6	16487.3	0	59869.8	123172	19501.2	21037.3	131633	85700.5	57100.9	48298.2	389098	269873	100890	154490	147845	165574	56524.3	96543.7	41169	24091.1	87174.8	0	564420	98467.8	99659.6	27673.1	34359.9	186324	115578
Eucgr.I01915.1	scaffold_9	29099489	AT4G17260.1	Lactate/malate dehydrogenase family protein	12279.4	34866.7	18174.4	79759.1	183094	4234.49	38073.6	122134	109985	30662.4	135973	183105	5370.95	26689.3	108991	231903	19860.2	0	186207	239879	23683.3	24704.5	67081.1	203455	173767	148303	30995.8	192997	4583.76	29962.8	31606.8	134596	0	271938	102136	18522.6	24306.2	0	181418	117632	245211	17425.5	20367.2	224692	203232
Eucgr.I01916.1	scaffold_9	29103981			12759.2	168748	72678	184836	217410	258643	62371	90851.5	146563	223721	159188	176850	70777.6	20858.4	65573.7	116042	50174.1	0	77328.4	122502	39878	33405.2	31967.9	127508	87141.8	14272.2	262789	221379	184854	288449	130563	38537	26085.6	50142.3	23144.4	109611	77353.2	0	289600	29706.6	75135.9	28502.6	201906	128894	26281.4
Eucgr.I01917.1	scaffold_9	29117636	AT3G04680.1	CLP-similar protein 3	717726	1073000	1194060	868857	1004140	868718	994793	1169630	1003860	1095250	1101890	1245950	947754	1080970	1165350	774599	1000030	0	1084140	1204940	1035200	909888	681588	1122720	934686	1133380	1174870	1182940	1084360	1394390	1058570	1190140	1237220	749654	969353	805115	1310350	0	1296900	1115120	963477	1165720	930142	1253890	1063290
Eucgr.I01918.1	scaffold_9	29123369	AT1G80170.1	Pectin lyase-like superfamily protein	0	0	0	2489.74	0	2911.36	0	0	0	0	0	0	3491.03	0	0	2728.5	0	0	2061.17	0	0	0	0	0	0	0	0	2985.28	0	0	0	0	0	1902.82	1659.33	0	0	0	0	0	0	2775.01	0	0	0
Eucgr.I01919.1	scaffold_9	29126536	AT2G01420.2	Auxin efflux carrier family protein	0	0	2973.22	1935.26	7952.66	2306.01	0	2549.81	5120.31	2642.26	0	0	0	5070.33	0	0	0	0	4739.39	2084.25	0	0	0	4125.46	2160.87	0	2541.83	0	7358.36	0	3603.79	20839	0	0	2639.77	0	1313.13	0	2519.65	0	2737.55	4628.62	0	9996.97	0
Eucgr.I01920.1	scaffold_9	29129706	AT3G28730.1	high mobility group	2301090	3409750	3238260	3431850	3378990	3607630	3404910	3613260	3801700	4198190	2977870	3664810	3649990	3368020	3563030	2621920	3753450	0	3552490	3278690	3184160	2639860	2212010	3214570	3002930	3699090	3118700	4073710	4063680	4394860	2633640	3083680	3513950	2656490	3529410	3187880	4227730	0	3804400	2806770	3312960	3540840	3584960	3714200	3249100
Eucgr.I01921.1	scaffold_9	29141662	AT3G54320.1	Integrase-type DNA-binding superfamily protein	0	0	0	1632.13	0	1967.02	0	0	2366.49	0	6616.79	0	2239.66	0	0	0	0	0	1361.69	3383.42	0	0	0	1766.19	1617.77	0	0	0	0	0	0	4297.95	0	0	4601.33	0	0	0	0	0	0	0	0	0	0
Eucgr.I01922.1	scaffold_9	29152086	AT4G08850.1	Leucine-rich repeat receptor-like protein kinase family protein	0	1443.75	3951.88	2467.57	0	4088.13	3544.91	4895.18	2978.2	4446.4	11681	2489.86	3573.87	3386.97	1670.85	15996.2	2549.27	0	2042.47	861.022	5649.94	2108.29	0	5402.76	1737.31	1131.46	0	5135.6	1110.49	2313.16	0	1119.85	0	2030.42	4966.15	0	3439.4	0	0	1430.79	2298.23	6045.82	3473.36	0	3039.01
Eucgr.I01923.1	scaffold_9	29158774	AT1G35710.1	Protein kinase family protein with leucine-rich repeat domain	0	0	0	0	0	0	0	0	0	0	0	0	0	2790.46	0	0	0	0	0	0	0	0	0	0	0	0	0	0	0	0	0	0	0	0	0	0	0	0	0	0	0	0	0	1930.87	0
Eucgr.I01924.1	scaffold_9	29164489	AT1G35710.1	Protein kinase family protein with leucine-rich repeat domain	0	0	0	0	0	0	0	0	0	0	0	0	0	0	0	0	0	0	0	0	0	0	0	0	0	0	0	0	0	0	0	0	0	0	0	0	0	0	0	0	0	0	0	0	0
Eucgr.I01925.1	scaffold_9	29187367	AT3G28715.1	ATPase, V0/A0 complex, subunit C/D	7070970	8952620	4971860	5356270	3632200	7291590	6272760	7568910	6460930	3203670	6777380	4363550	7014420	7256620	6645640	3344180	6091140	0	4580330	4655290	4947910	9053860	7281160	5952280	5994410	4899560	3474020	3445730	4347530	4351840	4908280	6093930	3749890	2829560	6267320	8300970	4205420	0	4746100	3514340	3567090	4114410	6105590	3128070	5178170
Eucgr.I01926.1	scaffold_9	29198409	AT5G39890.1	Protein of unknown function (DUF1637)	5194980	6020500	6675450	5240580	5996120	9417480	8318970	11066500	7795330	6198550	9820780	10593600	9644870	10893200	9562900	7821220	7551520	0	4360290	8092830	12205800	10697900	6751020	5710860	6882780	8843040	4350520	5578020	8103530	5610900	3723200	4800700	5802330	3837840	7577340	6820540	9740840	0	9164390	5084170	7830620	8999200	6407530	5184490	5917420
Eucgr.I01927.1	scaffold_9	29205003	AT5G15130.1	WRKY DNA-binding protein 72	0	1684.67	1958.82	0	0	1600.47	0	0	0	1689.25	0	0	0	0	0	0	0	0	0	0	0	0	0	0	0	0	0	0	0	0	0	6764.93	0	990.574	977.654	0	0	0	0	0	0	0	0	0	0
Eucgr.I01928.1	scaffold_9	29210125	AT4G08850.2	Leucine-rich repeat receptor-like protein kinase family protein	0	0	0	0	0	0	0	0	0	0	5081.38	0	3180.83	0	0	0	0	0	0	1162.6	0	5289.25	0	2502.26	0	0	0	0	0	0	0	0	0	875.629	0	0	0	0	0	0	0	0	0	0	0
Eucgr.I01929.1	scaffold_9	29212503	AT1G35710.1	Protein kinase family protein with leucine-rich repeat domain	0	0	0	0	0	0	0	0	0	0	0	0	0	0	0	0	0	0	0	0	0	0	0	0	0	0	0	0	0	0	0	0	0	0	0	0	0	0	0	0	0	0	0	0	0
Eucgr.I01930.1	scaffold_9	29220819	AT5G62230.2	ERECTA-like 1	0	0	0	0	0	0	0	0	0	0	0	0	0	0	0	0	0	0	0	0	0	0	0	0	0	0	0	0	0	0	0	0	0	0	0	0	0	0	0	0	0	0	0	0	0
Eucgr.I01931.1	scaffold_9	29222457			0	0	0	0	27339.1	0	0	0	33954.4	17148.3	0	9408.78	104509	34059.8	60551.5	7097.46	57058.6	0	0	0	0	95223.1	0	48765.8	20931.3	16354.4	61880.8	82994.5	8092.15	16683.5	0	72307.4	21458.7	4600.9	0	44389.8	17795.4	0	77808.3	0	35049.7	7076.35	43036.5	106540	54478.3
Eucgr.I01932.1	scaffold_9	29224062	AT4G08850.1	Leucine-rich repeat receptor-like protein kinase family protein	0	0	2025.23	2581.11	0	0	0	0	0	5636.15	0	0	0	0	0	15319	0	0	0	0	0	6459.99	0	0	1364.47	7782.91	0	3417.52	0	3939.12	0	0	0	0	965.445	0	0	0	0	0	1795.99	3425.45	0	1340.42	0
Eucgr.I01933.1	scaffold_9	29233299	AT1G35710.1	Protein kinase family protein with leucine-rich repeat domain	0	0	0	0	0	0	0	0	0	0	0	0	0	0	0	0	0	0	0	0	0	0	0	0	0	0	0	0	0	0	0	0	0	0	0	0	0	0	0	0	0	0	0	0	0
Eucgr.I01934.1	scaffold_9	29242113	AT3G01220.1	homeobox protein 20	0	4937.28	0	0	55941.7	0	0	0	2337.13	38619.7	0	66185.3	0	0	0	70860.8	4769.01	0	0	0	102912	0	0	3897.44	0	40233.8	32498.7	45075.5	42003.7	12275.4	2860.3	0	0	18425.9	0	0	201824	0	52822.8	32174.3	96352.5	116475	0	31625.2	62731.7
Eucgr.I01935.1	scaffold_9	29248252	AT5G39865.1	Glutaredoxin family protein	0	0	0	0	7806.98	6970.06	0	0	6554.84	13270.1	0	8305.12	2731.51	0	0	4420.61	2852.43	0	28458.3	7935.04	13064	0	0	12621.9	4153.01	0	39386	4663.6	2568.76	12390.3	10613.4	5221.3	6352.41	0	1393.15	0	5345.96	0	0	8299.71	0	2264.77	8073.72	1904.75	0
Eucgr.I01936.1	scaffold_9	29256457	AT3G28857.1	basic helix-loop-helix (bHLH) DNA-binding family protein	65642.1	93165.8	94230.4	52115.4	48866.7	32279.1	59446.5	68396.2	93359.6	69430.6	13496.2	56506.2	83250.8	71089.2	28265.1	40750.4	81914.6	0	65442	84867.7	29650.8	42874.5	46731.9	73239.6	91787.3	58525	91442.2	81659	82673.3	87045.7	47007.3	67107.8	38559.5	40298.9	19945.7	65320	74178.1	0	55613.1	41924.2	36036	48525.4	60158.9	68907.7	36697.7
Eucgr.I01937.1	scaffold_9	29269104	AT5G15190.1		46926.6	52407.5	69324.1	53719.3	34256.7	39477.8	48795.8	69077.6	81633.7	34300.8	127514	17784.8	23112.3	80560.1	91841.9	63962.1	77961.7	0	102983	106201	74574.3	55243.7	11995.7	88030.7	108162	53604.3	29608	14650.9	43765.7	90693.4	64108.7	36910.8	28664.4	9675.14	40250.8	81103.6	38699.9	0	49892.3	14456.3	30678.3	27840	94885	16409.9	13975.2
Eucgr.I01938.1	scaffold_9	29273498	AT5G39850.1	Ribosomal protein S4	2709270	2745600	5245260	3232230	4737590	2057440	2382790	3499930	3261590	4436940	2701990	3597760	1804280	1460390	3374340	2739560	1441820	0	2532860	4079910	2550600	2669460	2739950	4020030	3198450	4316820	2536380	5229830	2624050	3242500	4594440	4895240	2548910	2731030	3080470	3057680	3406110	0	4983200	2916550	2864710	2282840	1762060	3784360	2471950
Eucgr.I01939.1	scaffold_9	29277047	AT5G39830.1	Trypsin family protein with PDZ domain	130163	151513	147792	132465	122642	148404	114399	139018	143919	97602.9	92273	121573	133632	164301	172116	74486.2	226013	0	154989	135477	82048.3	167132	75558.7	133696	113336	112755	93721.8	113727	129301	141174	101110	121361	129197	64374.2	182908	142609	158945	0	99257.5	100733	124311	117838	180000	136534	124789
Eucgr.I01940.1	scaffold_9	29288938	AT1G26870.1	NAC (No Apical Meristem) domain transcriptional regulator superfamily protein	11355.5	0	9611.97	2250.83	8204.04	10634.2	0	2532.98	5583.46	0	0	2800.14	3020.08	0	3619.77	0	0	0	1889.8	0	0	0	5773.46	2505.72	0	2387.14	0	0	0	4845.1	0	2770.58	6348.77	0	1522.93	0	0	0	5299.57	0	0	2401.58	0	0	3292.95
Eucgr.I01941.1	scaffold_9	29292110	AT5G39785.1	Protein of unknown function (DUF1666)	1100850	2063460	1901020	1623420	1154330	2014350	1572300	1740860	1769090	1219690	1744130	1663490	1579290	2467060	1690540	1028510	1820000	0	1348200	1240940	2170080	1456940	1038040	1273920	1294530	1517400	776798	1257180	1674490	1449480	1220320	1386750	1377670	720150	1594600	2464410	1950630	0	1597350	1185030	2085260	1776610	1796710	1420600	1869460
Eucgr.I01942.1	scaffold_9	29307058	AT3G28917.1	mini zinc finger 2	6693360	9424130	7463380	6180200	9021030	6816640	8791310	6811330	7816360	10705500	7541140	6621340	9013080	7305460	6690080	3349650	4339800	0	3798030	5120510	7610370	9494730	8399160	10215600	5380700	6890030	1760570	6555400	3775850	9897140	6456130	5664550	5142210	2408520	5510850	9899840	6683470	0	7427100	1645100	4701490	7575030	5852350	8813670	10062200
Eucgr.I01943.1	scaffold_9	29327803	AT5G48600.2	structural maintenance of chromosome 3	135995	191555	188663	201406	194680	352425	314111	294164	151224	125653	146244	150028	157041	131812	208289	134640	279869	0	143741	146229	243690	56226.4	60702.4	147063	244016	326412	78200.1	196368	225391	195217	141489	167380	220242	124514	267125	257621	98863.5	0	162876	68538.6	196084	142456	150895	90364.3	136867
Eucgr.I01944.1	scaffold_9	29339043	AT5G39785.1	Protein of unknown function (DUF1666)	0	6668.26	0	5610.34	16720.6	1336.79	8159.69	0	4787.75	8106.45	4505.18	4330.68	0	3967.63	1913.96	18629.2	2949.94	0	1835.49	1092.34	6586.05	0	0	4777.61	2101.67	7888.06	0	4915.71	4314.13	12103.3	0	0	3372.36	2397.36	3240.13	5440.12	1547.63	0	2793.06	0	9826.65	12016	1405.53	6431.42	5358.83
Eucgr.I01945.1	scaffold_9	29343952			0	6767.66	31848.3	23847.1	34499.5	16556.9	0	5653.02	23046.7	24051.3	0	0	6428.02	21554.5	0	10001.9	11643.8	0	3911.72	18516.5	0	42128.4	0	15698.5	4492.65	5462.07	7072.25	21774.5	17739.8	0	19494.8	17744.4	0	7098.51	20545.3	5674.85	12088.7	0	12164.4	6795.12	12790.5	10874.7	12697.5	28443.8	7406.96
Eucgr.I01946.1	scaffold_9	29345695	AT3G01170.1	Ribosomal protein L34e superfamily protein	336600	427032	333340	359122	436381	299736	256580	332504	368858	389870	449238	494424	291446	398112	314290	218460	281945	0	292471	263296	472336	482029	347776	289382	312616	354421	199137	336848	287040	299195	264650	310605	231334	160201	301460	451533	457252	0	345045	227172	317065	328490	249560	277364	295990
Eucgr.I01947.1	scaffold_9	29355313	AT5G39660.1	cycling DOF factor 2	771620	1596650	1357510	1477140	943067	851537	751790	485367	580433	972295	423395	369419	436498	407614	281851	292758	256763	0	212941	250851	447135	317457	231588	889877	932516	911422	642586	968260	911150	338212	1168330	1539830	256687	184252	773669	1265220	998909	0	674554	242527	340437	485479	300405	80697.3	162343
Eucgr.I01948.1	scaffold_9	29383996	AT4G10850.1	Nodulin MtN3 family protein	0	0	0	0	0	0	0	0	3641.99	0	0	0	7047.43	0	0	0	0	0	4258.01	0	0	0	0	0	0	0	0	0	0	0	0	0	0	0	0	0	0	0	7700.5	0	0	0	0	0	0
Eucgr.I01949.1	scaffold_9	29386796	AT5G15280.1	Pentatricopeptide repeat (PPR) superfamily protein	0	2917.4	0	0	0	3647.07	0	0	2175.63	0	0	0	9002.58	2248.95	3384.08	0	0	0	3537.91	3183.39	0	4312.74	0	0	0	0	0	0	0	0	4899.08	0	0	4034.43	2163.84	0	2108.25	0	0	0	0	0	0	0	3176.18
Eucgr.I01950.1	scaffold_9	29392328	AT3G29030.1	expansin A5	0	0	0	0	0	0	0	0	0	0	0	0	7365.23	0	0	0	0	0	0	0	0	0	0	0	0	0	0	0	0	0	0	0	0	0	0	0	0	0	0	0	0	0	0	0	0
Eucgr.I01951.1	scaffold_9	29426660	AT1G23980.1	RING/U-box superfamily protein	0	0	0	7008.37	0	0	0	0	0	0	0	0	0	0	0	0	0	0	0	0	0	0	0	0	0	0	0	0	0	0	0	0	0	0	0	0	0	0	0	0	0	0	0	0	0
Eucgr.I01952.1	scaffold_9	29434675	AT1G35330.1	RING/U-box superfamily protein	0	0	0	0	0	0	0	0	0	0	0	0	0	0	0	0	0	0	0	0	0	0	0	14149.7	0	0	0	0	0	0	0	0	0	0	18090.5	0	0	0	0	0	0	0	0	0	0
Eucgr.I01953.1	scaffold_9	29442652	AT1G02360.1	Chitinase family protein	0	0	0	0	0	0	0	0	0	0	0	0	7680.81	0	0	0	7212.89	0	0	0	0	0	0	0	0	0	0	0	0	0	0	0	0	0	0	0	0	0	0	0	0	0	0	0	0
Eucgr.I01954.1	scaffold_9	29463663	AT2G03090.1	expansin A15	0	3455.49	0	0	0	0	0	0	0	0	0	0	0	0	0	8254.81	0	0	0	2672.98	0	0	0	0	0	0	0	0	0	0	0	3222.39	0	1899.6	6794.08	0	0	0	0	0	0	0	0	2611.83	0
Eucgr.I01955.1	scaffold_9	29468996	AT5G15280.1	Pentatricopeptide repeat (PPR) superfamily protein	19007.5	31658.5	24655.2	27588.9	22867.8	25118.4	33554.1	18904.9	22364	29675.8	25414.7	15506.4	27325.6	23590.9	17245.6	24193	29331.3	0	30446.6	21336.8	30176.9	13842.7	2594.92	17440.3	22879.7	17417.6	60869.6	29288.2	20848.6	28393.9	13715.8	24148.6	23587.3	28293.4	24290.8	23480.5	26397.2	0	16695.9	18171.3	19690.9	23841.5	22588.1	36656.7	22436
Eucgr.I01956.1	scaffold_9	29476729	AT5G15290.1	Uncharacterised protein family (UPF0497)	0	0	8319.22	15683.8	0	0	20167.4	0	0	13536.5	23283.5	0	0	0	0	63262	7414.59	0	4203.45	0	0	0	0	11086	5578.12	6518.95	0	0	0	6416.6	0	0	0	14549.9	11268.6	7082.09	0	0	7005.74	0	0	0	0	5055.42	0
Eucgr.I01957.1	scaffold_9	29479755	AT4G08850.1	Leucine-rich repeat receptor-like protein kinase family protein	3523.36	3533.19	9019.42	9400.22	12937.1	16229.7	12920.4	2980.1	17617.9	11327.2	0	2975.3	16480.6	5422.07	18370.4	4311.86	6124.97	0	7032.91	16912.9	20496.8	7954.5	8833.15	12551.6	3924.74	22006.9	1757.24	21309.4	5026.15	11206.2	4303.32	2598.4	10452.4	8441.51	7724.73	10049.4	12973.8	0	3048.38	3398	7714.79	20904.7	9218.38	9890.18	9231.41
Eucgr.I01958.1	scaffold_9	29494902	AT5G61430.1	NAC domain containing protein 100	0	2702.58	0	1926.34	0	0	0	0	2574.19	0	0	0	0	0	0	0	0	0	1565.71	0	0	0	0	0	0	4309.72	5175.13	0	0	0	0	7230.98	5689.03	1335.38	0	0	0	0	0	0	0	0	2442.18	1870.01	3029.47
Eucgr.I01959.1	scaffold_9	29503410	AT3G01120.1	Pyridoxal phosphate (PLP)-dependent transferases superfamily protein	18478000	22177400	25170800	13280500	10108200	12842500	14481500	14872100	9864120	7775930	14851400	10160100	14530600	15093200	12085200	9064710	14690500	0	7334770	13424700	15283300	13228200	10507000	13905700	17107100	12829000	13522100	11711900	14831500	8698280	13959300	15846300	7474120	5423470	10200200	22575000	14407000	0	15601500	9299960	10629500	10847300	10056200	7384770	11028800
Eucgr.I01960.1	scaffold_9	29506824			0	0	0	0	0	0	0	0	0	0	0	0	0	0	0	0	0	0	0	0	0	0	0	0	0	0	0	0	0	0	0	0	0	0	0	0	0	0	0	0	0	0	0	0	0
Eucgr.I01961.1	scaffold_9	29509829	AT5G15330.1	SPX domain gene 4	381294	648709	765147	502153	398897	579709	612158	621864	491317	488047	631564	709710	696813	586547	566483	488574	679458	0	426273	388544	578063	573343	469774	431652	520490	694349	289891	474564	533441	466373	383521	548444	410034	331997	593571	593933	501243	0	495134	296704	631305	669880	461443	566933	640909
Eucgr.I01962.1	scaffold_9	29513134	AT3G29060.1	EXS (ERD1/XPR1/SYG1) family protein	0	0	1434.66	4500.08	0	0	0	0	4492.17	0	0	1352.63	0	0	1805.87	9431.45	0	0	742.243	0	0	0	0	0	1016.65	1191.16	0	4710.49	0	4939	0	1272.07	0	1527.56	3865.49	0	0	0	1326.46	0	0	1143.23	0	0	0
Eucgr.I01963.1	scaffold_9	29520315	AT1G14010.1	emp24/gp25L/p24 family/GOLD family protein	0	0	0	0	0	0	0	0	0	0	0	0	0	0	0	0	0	0	0	0	0	0	0	0	0	0	0	0	0	0	0	0	0	0	0	0	0	0	0	0	0	0	0	0	0
Eucgr.I01964.1	scaffold_9	29526826	AT3G29060.1	EXS (ERD1/XPR1/SYG1) family protein	0	0	0	0	0	0	0	0	0	0	0	0	0	0	0	0	0	0	0	0	0	0	0	0	0	0	0	0	0	2438.5	0	2455.99	0	0	0	0	1270.53	0	0	0	0	2171.21	0	0	0
Eucgr.I01965.1	scaffold_9	29529938	AT3G29060.1	EXS (ERD1/XPR1/SYG1) family protein	0	0	0	0	0	0	0	0	0	0	0	0	0	2496.12	0	2238.79	0	0	0	0	6357.82	0	0	0	0	0	0	0	0	0	0	0	0	0	0	0	0	0	0	0	0	0	0	0	0
Eucgr.I01966.1	scaffold_9	29534445	AT5G15330.1	SPX domain gene 4	0	11329.5	25486.2	48068	0	8766.52	13183.7	19318	26329.4	30390.2	0	5100.55	0	0	38890.8	11362.3	0	0	11944.6	14190.9	0	0	52473.1	12547.5	0	22739.7	6066.12	25465.6	4753.2	0	0	5011.57	0	2989.3	43112.7	14365.8	0	0	0	0	26151.5	26987.6	26954.8	0	18208
Eucgr.I01967.1	scaffold_9	29551102	AT3G29060.1	EXS (ERD1/XPR1/SYG1) family protein	0	0	0	0	0	1121.45	0	0	0	0	0	0	0	1224.74	0	0	0	0	0	0	0	0	0	981.047	0	0	0	0	0	0	944.091	0	3184.72	758.858	0	0	0	0	0	0	1308.14	0	0	0	0
Eucgr.I01968.1	scaffold_9	29557776			56044.4	26852.9	10002.1	64557.8	24108.5	14031	23169.1	71347.8	28963.7	7914.42	51679.5	59348.2	24381.5	83654	53599.5	53043.2	41127.2	0	40211.9	59481.6	19034.8	167541	30266.8	53556.3	57708.7	22408.5	0	34179.4	38896.3	65842.1	121220	29809.6	36778.1	24332.7	4581.83	31617.1	95808.4	0	54741.1	8285.95	58241.5	26583.6	8184.97	11899.4	59445.4
Eucgr.I01969.1	scaffold_9	29560421	AT1G26690.1	emp24/gp25L/p24 family/GOLD family protein	0	0	0	0	0	0	0	0	0	0	0	0	0	0	0	0	0	0	0	0	0	0	0	0	0	4475.44	0	0	0	0	3604.18	0	0	0	0	0	0	0	0	0	0	4469.47	0	0	0
Eucgr.I01970.1	scaffold_9	29562621	AT3G29060.1	EXS (ERD1/XPR1/SYG1) family protein	136899	140602	172386	161877	133628	110400	86227	122515	78186	78164.1	119515	75015.3	102087	135593	100547	65290.6	165695	0	67601.9	195630	137311	98061.7	31251.1	155013	214363	132543	37211.1	131545	165839	138240	176890	202233	125053	83896.9	117459	180147	83947.5	0	136025	57122	59206.7	59742.3	150298	45207.2	31470.6
Eucgr.I01971.1	scaffold_9	29568686	AT5G15300.1	Pentatricopeptide repeat (PPR) superfamily protein	272176	286555	344440	167070	194364	167776	180059	217555	178621	174947	198833	203863	212217	226139	179337	128626	245139	0	155624	237432	113292	297751	164453	187777	187630	225010	188929	208579	164236	299061	253002	206218	207839	143750	203335	254223	173922	0	189065	253242	188388	143933	216504	213108	100793
Eucgr.I01972.1	scaffold_9	29571536	AT5G15510.1	TPX2 (targeting protein for Xklp2) protein family	256934	291150	268978	233790	344606	312062	304684	442783	255881	146567	315649	357513	247066	335879	483317	306300	684052	0	192958	448516	448947	315626	233345	313043	360280	487750	139989	388656	336385	514135	249476	366424	471564	295159	384403	378841	180690	0	341884	189901	316633	286099	422112	236770	379796
Eucgr.I01973.1	scaffold_9	29575853			245142	302109	399702	251293	289207	286188	276468	319956	344642	407433	282955	443316	387400	382298	357117	362898	412768	0	326869	463016	384135	342567	270279	382851	345871	400813	339419	502768	344342	492713	289359	411546	415863	264249	278794	305673	402167	0	510072	226958	367313	374638	385180	453528	399240
Eucgr.I01974.1	scaffold_9	29578712			0	0	156685	0	0	0	0	0	0	0	0	0	0	0	0	0	0	0	0	0	0	0	0	0	0	0	0	0	0	0	0	0	0	0	0	0	0	0	0	0	0	0	0	0	0
Eucgr.I01975.1	scaffold_9	29584308	AT5G61190.1	putative endonuclease or glycosyl hydrolase with C2H2-type zinc finger domain	387175	399725	375211	226527	234245	221169	220575	215927	342091	207955	247969	353010	306669	360786	380605	225926	400199	0	256893	268100	192916	552545	452754	261305	260312	303949	197096	234709	258536	417410	159826	280373	301690	146875	301844	284266	246339	0	288157	220411	239262	331577	274673	228548	261314
Eucgr.I01976.1	scaffold_9	29584588			35966.2	68225.8	131522	163712	55171.5	64884.3	61284.3	24988.1	169345	121815	130828	51977.7	90131.1	31848.5	0	172699	47332.5	0	110008	100812	35620.2	0	60856.5	147697	43571.1	82570.3	32706.9	64174.7	59863.7	59032.8	37834.8	53463	35723.8	36033.4	103430	58086	88847.1	0	44378.6	26129.6	90134.2	106042	90039.9	125061	61308.5
Eucgr.I01977.1	scaffold_9	29587393	AT3G29310.1	calmodulin-binding protein-related	1000970	805957	645788	654745	698610	924511	1056220	782170	697658	573833	716183	479164	799170	605814	716335	597212	845470	0	593747	526921	690394	778195	534041	739293	616105	744121	639034	790398	894898	860530	561161	681504	820126	463507	807807	820536	608879	0	559099	406993	508904	713911	746737	740676	636132
Eucgr.I01978.1	scaffold_9	29592143	AT5G39350.1	Tetratricopeptide repeat (TPR)-like superfamily protein	44771.7	60642.1	73914.6	54466.6	69990.9	50539.1	43865.5	67952.1	69807.4	86428.1	55540.3	59800.2	54603.2	46836.2	50461	34299.8	49195	0	69801.3	69005.2	42388.6	42123.3	25967.2	59858.8	45394.2	62458.4	64797.2	66021.1	41745.5	63631.6	42048.6	42093.2	88604.7	57376.4	71359.6	72688.2	56555.5	0	51763.4	87176.8	64942.4	54295.8	26810.2	80215.3	100885
Eucgr.I01979.1	scaffold_9	29597075	AT5G15470.1	galacturonosyltransferase 14	1349890	2383440	2726610	1686100	2034010	2450330	1995500	2309130	1754230	1854160	2015430	2127320	2068970	2402090	2179130	1709570	2076590	0	1525040	1963920	2776760	1249780	977432	1819620	2311700	2694700	1693640	2341420	2848780	2164110	1510230	2017790	2233210	1751600	1793960	2646790	2393540	0	2385740	1915450	2599770	1940770	2192410	2308700	2623920
Eucgr.I01980.1	scaffold_9	29603151	AT5G15460.1	membrane-anchored ubiquitin-fold protein 2	1771390	2530600	2236410	1786940	1353840	2019570	1676150	2189220	2217700	1549320	1861420	2008750	2432060	3133890	1857530	1107020	1699410	0	1771940	1750980	2402960	3087790	1988940	1856130	1794540	1756630	935634	1403810	1797260	1491870	1946180	1824510	1365800	906612	2153360	2762790	2665030	0	1966820	1244830	1996080	2389270	1889810	2050870	2097970
Eucgr.I01981.1	scaffold_9	29603742			0	0	0	0	0	0	0	0	0	0	0	0	0	0	0	0	0	0	0	0	0	0	0	0	0	0	0	0	0	0	0	0	0	0	0	0	0	0	0	0	0	0	0	0	0
Eucgr.I01982.1	scaffold_9	29608098	AT5G15450.1	casein lytic proteinase B3	535982	1223390	1044650	1655050	1919320	1361090	1820460	1529070	887956	2579080	2010460	1165660	884204	759660	2026780	859358	1181680	0	2372460	457290	1039300	457100	443606	740301	763496	1363030	940174	1663420	961487	868236	884134	553409	954738	384312	882407	1038090	1262740	0	953423	1765360	1427380	1075950	653997	969839	621823
Eucgr.I01983.1	scaffold_9	29615432	AT3G29280.1		640212	853178	888301	637172	622863	550500	802511	845315	825833	767530	729600	927588	907009	1148920	838701	406285	898380	0	535459	985043	766731	1330690	1166240	844113	783892	889215	666412	913981	750004	910906	895763	954016	684990	502361	720156	808232	1056210	0	930076	520369	701812	719592	713605	765374	766155
Eucgr.I01984.1	scaffold_9	29618349	AT5G39380.1	Plant calmodulin-binding protein-related	4815.64	8363.5	8956.67	7087.92	8719.86	10965.9	12624.5	5917.54	6535.14	7339.39	0	3010.69	6378.76	7119.01	11889.3	6160.29	10820.2	0	19358.1	30477.6	10389.2	2518.57	6168.92	16673.3	17599.6	10626.1	10367.1	9411.04	6043.43	5537.52	9240.71	13486.8	3458.75	7840.9	3349.24	11574.8	10414.6	0	5920.68	5084.71	9290.63	12114	10695.3	7055.33	16992.7
Eucgr.I01985.1	scaffold_9	29621733	AT3G01060.1		131468	122855	139101	131367	132912	54891.1	117752	81869.2	61644.1	93173	97820.9	37225.1	73843.1	45060.4	70344.6	45760.7	42198.6	0	46770.4	74022.9	51430.3	35572.6	44079.4	80257.7	111050	148795	61195.7	138252	50873.5	25499.1	118988	151150	10448	18613.8	128885	110201	46712	0	67126.8	48923.8	40092	43816	16328.7	44652.7	27007.7
Eucgr.I01986.1	scaffold_9	29626916	AT3G29270.1	RING/U-box superfamily protein	2067370	1907970	2123920	1152790	1199090	1562540	1328470	1479570	1679430	1212250	1250530	1582930	1553680	1989840	1387830	1605750	1563900	0	1150390	1303000	1458360	2366870	1726000	1349990	1254940	1603060	1320680	1563170	1400410	1645070	1245160	1429760	1286290	887797	1411490	1922150	1585830	0	916761	956794	1098940	1384780	1185980	1134550	1385910
Eucgr.I01987.1	scaffold_9	29631532	AT5G13450.1	delta subunit of Mt ATP synthase	1652300	4269260	4053600	1938700	3112690	2641810	3562010	3857350	1864160	2616590	3516750	3390740	4369400	3987460	2765650	2491100	3867760	0	1391260	3377390	3228340	2674120	2205180	2780280	3794020	3592300	1622950	3709660	2082640	3753810	2155150	3945480	2797010	2757850	1491300	5271760	2419810	0	4175380	1414970	3559440	3586910	3789860	2784790	2876410
Eucgr.I01988.1	scaffold_9	29648986	AT5G15410.1	Cyclic nucleotide-regulated ion channel family protein	4384.38	28565.9	33222.9	15855.8	108247	69618.3	105243	3277.86	134052	241898	33680.1	64813.7	22632.8	31398.1	32892.4	85696.8	41341.7	0	274103	121593	8866.95	0	7032.03	99433.2	44379.1	12198.2	600497	365152	191152	252069	67439	93747.7	171144	18679.2	11887.4	8654.77	53777.6	0	6317.36	19463	23393.2	14942.7	172722	63483.7	8346.61
Eucgr.I01989.1	scaffold_9	29653947	AT5G15400.1	U-box domain-containing protein	1571880	2278170	1995070	1654790	1983880	2406380	2177210	2426590	1716790	1648280	2039910	2090230	1792450	1969900	2481380	1534040	2550540	0	1487880	1367090	2524620	1526500	1131260	1341120	1770800	2316980	1327450	1635570	2183370	2112090	1311950	1406440	2121560	1226150	2271030	2346820	1813820	0	1794820	1618530	1947100	1591430	1684290	1603710	2506030
Eucgr.I01990.1	scaffold_9	29661010			0	0	0	0	0	0	0	0	0	0	0	0	0	0	0	0	0	0	0	0	0	0	0	0	0	0	0	0	0	0	0	0	0	0	0	0	0	0	0	0	0	0	0	0	0
Eucgr.I01991.1	scaffold_9	29661687	AT5G15390.1	tRNA/rRNA methyltransferase (SpoU) family protein	98049.4	121022	232120	148392	146080	168976	147408	166371	149990	129440	145403	154321	195746	203574	186724	173629	229612	0	178651	172094	192292	145527	225628	168122	142303	214897	126282	148501	167457	256334	173960	179893	136579	128943	178327	161257	148219	0	188373	125430	95715.1	152579	170226	165662	133803
Eucgr.I01992.1	scaffold_9	29666291	AT3G29240.1	Protein of unknown function (DUF179)	3437.84	6535.84	9670.48	9831.04	9165.78	19883.5	11180.2	11041.2	10005.2	3315.23	39502.7	22416	13669.8	14046.8	0	27431.5	8566.05	0	19197.7	18728.3	0	15372.5	13138.6	24070.6	15766.7	8005.41	25802	12116	8179.92	12510.5	5740.67	4248.34	14463	12302.4	2150.05	10252	8918.98	0	6385.74	0	29016.6	15119.2	22518.5	20255.5	7583.93
Eucgr.I01993.1	scaffold_9	29669281	AT3G29230.1	Tetratricopeptide repeat (TPR)-like superfamily protein	61974.2	143980	112314	86566.3	69960.5	97439.9	109201	95291.8	91013.1	104283	100306	116924	95455.9	89000.3	91414.9	108466	140083	0	94371.4	96140.3	156653	121963	138309	94248.4	77399	107813	102371	117355	62698.9	108090	79894.3	73760	158152	70861.2	110391	96147.9	68671.2	0	92846.9	101210	77786.5	113642	72860.3	105592	110209
Eucgr.I01994.1	scaffold_9	29672081	AT3G29200.1	chorismate mutase 1	3118980	4459430	6193710	4549690	3607520	4142990	3663450	5593150	5833920	3374350	6572280	6209990	4241760	6152560	4636940	3633270	3782980	0	5103710	5738290	4677660	6725230	6987810	4146330	5211630	4893620	3530530	3766220	3876030	3276050	3689390	5239170	3131290	2961910	5654910	5587530	6309950	0	4951310	3866450	6777840	5778700	4428010	6170880	5816410
Eucgr.I01995.1	scaffold_9	29676870	AT5G15350.1	early nodulin-like protein 17	104195	118762	44303	89156.6	39525.6	70585.9	19029	42967.4	57181.5	109300	0	76906	28525.2	56966.8	0	64296.6	84916.9	0	45767.8	52667.2	115439	0	0	97691.6	89898.7	114560	7326.89	149575	89278.5	147527	62790.4	65331.4	61657.4	89053.9	38818.6	72248	84900.9	0	158358	43366.2	86519.9	88896.9	77459.6	75794.8	156161
Eucgr.I01996.1	scaffold_9	29679138	AT5G15350.1	early nodulin-like protein 17	9736870	17458500	15007600	10098500	19560200	12586500	13966200	15016900	11002900	14599900	10877100	21001500	15549400	11797500	9865830	12170200	14416400	0	7806630	11851100	16264900	14438200	9330770	15068100	17329600	21354900	5822340	18989300	16146700	24884800	15152900	16398100	20973700	16840200	9923280	14180800	15743300	0	27923600	8146550	16484700	15250000	14725000	15655000	19925400
Eucgr.I01997.1	scaffold_9	29687529			0	0	0	0	0	5919.47	0	11695.2	0	6260.89	21032.9	12932.5	0	0	0	4853.48	0	0	0	20512.4	0	0	0	0	0	0	0	5635.71	0	11303.2	4954.39	0	0	0	0	0	3392.38	0	11840	25163.1	0	0	6484.7	4976.15	7782.47
Eucgr.I01998.1	scaffold_9	29693123	AT1G13960.1	WRKY DNA-binding protein 4	253677	384872	432841	321322	374711	360683	338289	334284	314552	343888	410720	408850	362997	383849	310943	278354	339919	0	293124	388052	328380	341202	271658	325281	334360	398625	453531	437610	441466	359120	300843	451935	309488	212395	433528	357873	334772	0	379090	270387	276362	396867	356425	398236	402529
Eucgr.I01999.1	scaffold_9	29697436			0	0	0	0	0	0	0	0	0	0	0	0	0	0	0	0	0	0	0	5937.14	0	0	0	6354.61	0	0	0	0	0	0	0	0	0	0	0	0	0	0	0	0	0	0	0	0	0
Eucgr.I02000.1	scaffold_9	29698062	AT3G29180.1	Protein of unknown function (DUF1336)	1437620	4264680	4654600	1989820	2335480	3606900	2673840	3467700	1912460	2675080	3431020	2741860	3723220	3651210	3675320	2505620	4037510	0	1903320	2347250	2920950	1353730	1000110	2678950	4720850	2913420	1008240	2644500	3551200	3313860	1745500	2489830	3845180	2326180	2995380	2667820	2525790	0	3509040	1860110	2691920	3507230	3400640	4287230	4122600
Eucgr.I02001.1	scaffold_9	29713834	AT4G33590.1		0	2893.33	6322.19	12681.8	16030.1	0	0	0	5244.59	11822	8897.35	0	5925.61	2573.87	0	25129.6	14331.5	0	12205.8	0	6777.89	17031.5	0	2260.53	0	4647.13	0	0	2733.4	2461.67	0	0	6469.55	1609.14	5636.08	0	0	0	0	0	0	7340.78	2941.5	2109.39	3351.01
Eucgr.I02002.1	scaffold_9	29719426	AT4G33590.1		0	0	0	0	0	0	0	0	0	0	0	0	0	0	0	0	0	0	0	0	0	0	0	0	0	0	0	0	0	0	0	0	0	0	0	0	0	0	0	0	0	0	0	0	0
Eucgr.I02003.1	scaffold_9	29722425	AT5G61340.1		99654.4	98952.1	62155.8	44672.9	78864.1	41104	111985	78436.7	51938.2	89624.6	0	104723	116235	74929.4	97319.8	90751.8	120842	0	52807.2	51160.6	117513	167424	77681.6	64748.3	38745	74522.3	5724.93	46515	51704.3	80589.8	52957.1	69146.9	78637.9	47465.8	37281.3	237939	108244	0	54166.8	48754.3	101376	72655	94201.7	74419.3	78568.7
Eucgr.I02004.1	scaffold_9	29725363	AT4G33590.1		0	0	0	0	0	0	0	0	0	0	0	0	0	0	0	6162.04	3993.08	0	2220.03	0	0	0	0	0	0	0	0	3399.85	0	0	0	0	0	0	0	0	0	0	0	0	0	0	0	2742.96	0
Eucgr.I02005.1	scaffold_9	29737834	AT3G29170.1	Eukaryotic protein of unknown function (DUF872)	3248720	3449800	3116780	2592480	2174890	3336760	2501890	3411730	3444250	3061560	2879780	3854740	3400750	4158390	3058260	1435470	3260510	0	2920900	2951350	2930710	6025460	4804790	3487370	2670020	3266330	2317260	2907410	3288220	2867500	3321030	3081110	2365830	1683450	3155490	3261830	4062380	0	3852560	2117480	3080250	2735780	3022160	3027220	3437500
Eucgr.I02006.1	scaffold_9	29740901			5699.34	6313.88	27041.4	7642.29	0	8849.99	0	0	15569.1	4895.66	0	0	11021.2	9906.64	21786.8	25080.2	0	0	9453.19	11804.5	0	54568.7	7393.52	4108.26	7730.79	4833.26	0	4673.53	4728.25	5000.53	3867.2	5020.37	12871.1	0	2606.02	5199.66	17499.5	0	0	11725.7	0	0	10246.6	7727.57	6740.78
Eucgr.I02007.1	scaffold_9	29741608	AT5G19790.1	related to AP2 11	12949.9	13342.2	8190.01	9453.6	0	2149.62	0	0	2592.63	6920.04	0	7276.34	7172.36	2197.51	6335.51	7877.74	0	0	15198.6	14845.6	0	12131.9	6659.06	4060.58	8932.29	4391.93	0	2018.03	9467.59	13147.7	11480.9	4627.29	5516.71	0	5326.02	6934.37	7709.61	0	2200.13	0	4828.67	4061.11	7059.49	5326.07	3008.92
Eucgr.I02008.1	scaffold_9	29743221			0	0	0	0	0	0	0	0	0	0	0	0	0	0	0	0	0	0	0	0	0	0	0	0	0	0	0	0	0	0	0	0	0	0	0	0	0	0	0	0	0	0	0	0	0
Eucgr.I02009.1	scaffold_9	29748493	AT3G01100.1	hypothetical protein 1	573413	883252	901734	744077	1089350	1204880	1136720	1174620	911607	1112210	1051960	913321	1058980	856722	1330020	1067670	1023500	0	1006010	929077	1093960	534647	384011	806130	1106920	1075980	485106	1145770	909154	974027	682141	753340	1117410	1245770	1206800	783885	834679	0	764734	886145	1231940	929946	856088	1471970	1402080
Eucgr.I02010.1	scaffold_9	29764571	AT5G39510.1	Vesicle transport v-SNARE family protein	5210770	6404500	6774210	4911130	5066360	5065120	5394440	5651090	6081550	6261200	5467830	5467690	6638910	5677850	5670970	4147680	5956410	0	4946920	6127940	4697460	8419440	6345840	6838800	5966620	5437450	4593880	5873900	5329870	6450120	6655300	6060250	4400030	4128190	4970580	5945410	7184780	0	6409370	4608670	5134720	6162890	5608670	5233970	5058460
Eucgr.I02011.1	scaffold_9	29772546			0	0	0	0	0	0	0	0	0	0	0	0	0	0	0	0	0	0	0	0	0	0	0	0	0	0	0	0	0	0	0	0	0	0	0	0	0	0	0	0	0	0	0	0	0
Eucgr.I02012.1	scaffold_9	29772706	AT1G60390.1	polygalacturonase 1	0	0	0	0	0	0	0	0	0	0	0	0	0	0	0	0	0	0	0	0	0	0	0	0	0	0	0	0	0	0	0	0	0	0	0	0	0	0	0	0	0	0	0	0	0
Eucgr.I02013.1	scaffold_9	29776379	AT1G70370.1	polygalacturonase 2	0	0	0	0	0	0	0	0	0	0	0	0	6711.99	6366.85	0	5159.1	7243.02	0	0	0	16644.8	0	7519.23	0	0	0	0	0	0	0	0	0	0	0	3426.85	0	6760.15	0	6092	0	0	0	0	0	8479.58
Eucgr.I02014.1	scaffold_9	29777887	AT1G70370.1	polygalacturonase 2	0	6803.12	0	0	0	0	0	0	0	0	0	0	0	5686.34	0	0	0	0	3654.19	0	0	0	0	0	0	10614.5	0	0	5728.03	0	0	0	0	3398.36	6126.17	0	3061.56	0	0	0	0	0	0	4424.44	0
Eucgr.I02015.1	scaffold_9	29787824	AT5G15340.1	Pentatricopeptide repeat (PPR) superfamily protein	11201.2	17503.1	17200.9	22239	0	31640.2	6246.99	10579.8	19921.4	28196.1	14109.9	28275.9	18467.3	16065.7	17862	7368.66	16374.6	0	19528.7	17925.2	27120.6	33370.4	20428.8	17560.1	20629.1	21581.2	62824.9	22374.8	17661.9	25063.7	11227.7	16900.2	42696.3	11938.7	19955.8	21503.3	19498.5	0	19286.7	4434.2	17621.2	41250.4	21979.3	29752.3	32600.4
Eucgr.I02016.1	scaffold_9	29789985	AT5G39530.1	Protein of unknown function (DUF1997)	134880	225003	353146	285051	310109	188189	189086	262667	243881	478121	571783	260422	185180	311032	363313	241630	176311	0	328024	195879	261770	133920	291650	361379	309874	248766	98540.3	320208	129530	167252	317369	202239	63919.1	59741.8	234170	177590	194423	0	246276	181961	156823	217336	138529	175522	99683.9
Eucgr.I02017.1	scaffold_9	29796098	AT3G28470.1	Duplicated homeodomain-like superfamily protein	0	0	0	0	0	0	0	0	0	0	0	0	0	0	0	0	0	0	0	0	0	0	0	0	2740.17	0	0	0	0	0	0	0	0	0	0	0	0	0	0	0	0	0	0	0	0
Eucgr.I02018.1	scaffold_9	29798180	AT3G01280.1	voltage dependent anion channel 1	10205200	13636400	13457200	8682420	11005500	10634600	10866600	13248800	9378550	10909100	10933200	11923600	11552700	11695900	12142900	8472440	12490000	0	7475020	12878800	11521900	12725900	10915500	11844300	12814300	14273000	7742200	12007500	10264200	12620700	10779900	14772200	9370900	8662770	9368850	14057600	9159020	0	13023300	7763940	11196100	10710100	12375800	9622330	11500300
Eucgr.I02019.1	scaffold_9	29809074	AT5G47610.1	RING/U-box superfamily protein	0	0	0	0	0	0	0	0	0	0	0	0	0	0	0	0	0	0	0	0	0	0	0	0	0	0	0	0	0	0	0	0	0	0	0	0	0	0	0	0	0	0	0	0	0
Eucgr.I02020.1	scaffold_9	29813613	AT5G17600.1	RING/U-box superfamily protein	0	0	0	0	0	0	0	0	0	0	0	0	0	17479.4	0	0	0	0	0	6506.47	0	0	0	0	0	0	42560.7	0	0	0	0	0	0	0	0	0	0	0	0	0	0	0	0	6402	0
Eucgr.I02021.1	scaffold_9	29825025	AT1G23760.1	BURP domain-containing protein	0	0	0	6495.71	0	0	0	0	0	0	0	0	0	0	0	0	0	0	0	0	0	0	0	0	0	0	0	0	0	0	0	0	0	0	0	0	0	0	0	0	0	0	0	0	0
Eucgr.I02022.1	scaffold_9	29832854	AT1G21960.1	RING/U-box superfamily protein	0	0	0	0	0	0	0	0	0	0	0	0	0	0	0	0	0	0	0	0	0	0	0	0	0	0	0	0	0	0	0	0	0	0	0	0	0	0	0	0	0	0	0	0	0
Eucgr.I02023.1	scaffold_9	29835367	AT5G39570.1		17926700	18075300	12156900	13328600	15001800	18010400	19466900	16967900	13279600	10765400	16823600	12898100	15913900	15002600	18744600	12792300	19017100	0	11643800	12574800	15497700	20362700	14852900	13546300	14343600	13927000	13811600	12311300	16874900	16810500	10949800	13525700	16654600	10289200	15714900	15381800	11982700	0	12506200	13139900	11817600	13422000	15207900	11235900	13512800
Eucgr.I02024.1	scaffold_9	29840396	AT5G61170.1	Ribosomal protein S19e family protein	1679350	1287340	1535040	1224600	1196350	918359	1025230	1197090	1139010	998089	814604	972618	1156920	1060570	974605	554755	892667	0	924310	1464630	949559	2296170	1251200	1480370	1063460	1170890	1421400	1218160	1142070	1519030	1744550	1784680	895763	737574	870636	1422840	1460470	0	1551700	788637	894851	906884	1126460	1198120	721139
Eucgr.I02025.1	scaffold_9	29847538	AT5G39240.1		0	0	12971.8	8148.57	0	0	0	0	5012.82	0	67717.8	0	0	0	13943.1	110429	0	0	6412.18	0	0	0	0	8497.58	0	9037	0	8967.91	0	0	0	9446.91	0	11141.6	5425.77	0	0	0	0	0	10996.7	0	0	23108	12658.9
Eucgr.I02026.1	scaffold_9	29850689	AT5G15550.1	Transducin/WD40 repeat-like superfamily protein	519172	790927	981942	794359	641831	816163	903246	755770	751659	897313	667391	499872	699985	642444	986634	561019	780352	0	775631	715396	493242	592229	538568	759802	782405	766898	456301	845626	735240	654140	740070	835182	642080	571140	845389	676495	681068	0	690259	482581	651532	568371	647619	798737	812133
Eucgr.I02027.1	scaffold_9	29860818	AT1G13820.1	alpha/beta-Hydrolases superfamily protein	53759	11975.3	12667.9	7269.85	0	0	0	20168.6	9531.78	38943.3	0	0	41907.8	0	0	0	85177.5	0	11813.2	7519.77	50315	124684	27293	23282.2	0	0	120883	0	27714.6	57510.5	0	19102.8	0	11785.5	0	0	29304	0	10378.9	10979.6	0	58695.4	10035	0	0
Eucgr.I02028.1	scaffold_9	29863149	AT5G39220.1	alpha/beta-Hydrolases superfamily protein	17786.8	18418.6	6244.74	15452	46880.9	27206.3	15334.8	15319	28382.5	43655.6	0	10851.6	30971.1	19674	29010.8	8310.85	48688.9	0	25073.3	15537.9	0	8810.19	0	12272.8	11945	9461.28	17795.6	31276	14616.4	33879.3	24338.1	29648.2	0	92421.7	5364.96	15591.5	15656.7	0	15102.3	5641.94	10145.9	26551.6	29991.7	26392.6	0
Eucgr.I02029.1	scaffold_9	29879603	AT1G74230.1	glycine-rich RNA-binding protein 5	2052160	1649820	2080880	1378020	1245510	1642970	1544070	1726260	1496040	1211440	1767940	1668770	1571520	1722300	1532460	1086980	1637930	0	1584060	1290660	1652530	4132740	1865020	1666620	1202750	1801610	1738170	1623960	1790360	1516670	1448930	1561600	1819250	1002250	1839200	1296530	2105210	0	2058440	1497420	1591380	1500510	1536160	1617940	1534250
Eucgr.I02030.1	scaffold_9	29880473			0	15250.9	8237.01	5002.42	19775.4	5730.75	0	6543.69	3272.31	0	0	13424.5	7121.57	0	0	0	0	0	15738.4	5000.78	31469	0	50947.2	0	5096.6	11770.9	0	0	12136.5	0	14592	19288	0	0	0	0	6553.53	0	0	7642.49	20385.6	0	6728.31	4866.67	8099.63
Eucgr.I02031.1	scaffold_9	29881739			24675.3	33143.5	441568	18819.5	20322.2	16641.1	161857	40621.8	46976	30182.7	22192	85030.5	32224.4	6351.76	66173.8	82304.3	7140.64	0	26426	38082.4	63681.8	123641	72066.4	25284.8	14680.5	76178.3	121089	32936	17716.6	44818.1	50081.8	66628.5	16245.2	15136.2	37768.5	40849.2	42976.7	0	26779.8	37745.8	0	11347.7	12604.1	70035.7	60569.4
Eucgr.I02032.1	scaffold_9	29882410	AT3G29400.1	exocyst subunit exo70 family protein E1	188052	261851	354681	176044	169729	196813	209620	321505	204879	235916	202680	160599	212536	216819	217247	143540	274285	0	145713	166954	149443	147031	94315.7	179014	250828	313135	94901.6	177399	150610	192078	194768	215197	126081	141010	199870	258235	177754	0	226482	135024	153958	156214	210989	157968	235353
Eucgr.I02033.1	scaffold_9	29883870			85532.2	182722	197095	156613	128720	177108	108263	166964	120693	161272	104631	99507.3	178021	129352	120787	113984	126529	0	127416	159728	130399	65039.4	46602.6	132052	145560	126487	56603.5	130192	144026	140872	108608	149555	76034.7	124932	127854	145672	105927	0	116999	88822.2	151630	148911	153210	163309	124611
Eucgr.I02034.1	scaffold_9	29888963	AT3G02120.1	hydroxyproline-rich glycoprotein family protein	595436	585225	671707	450767	703645	541700	668503	962284	602328	492676	567974	709482	855696	717307	790616	531166	1206190	0	516392	1750480	698125	1246340	787518	1049420	1057910	1035650	360664	1054700	631490	1128470	899585	1360190	552177	858992	765364	780328	536452	0	1095080	409771	890137	785632	1126540	726635	778513
Eucgr.I02035.1	scaffold_9	29888963	AT5G39210.1	chlororespiratory reduction 7	0	0	0	0	0	0	0	0	0	0	0	0	0	26445.2	20652.4	0	0	0	0	0	0	0	0	0	0	0	0	0	0	0	0	0	0	0	0	0	0	0	0	0	0	0	0	0	0
Eucgr.I02036.1	scaffold_9	29893345	AT5G39200.1		4080.43	5070.81	0	0	0	0	13446.1	0	0	0	0	0	0	0	0	0	0	0	0	0	0	32117.5	0	0	0	0	0	0	0	0	0	0	0	0	0	9185.98	0	0	0	0	0	0	0	0	0
Eucgr.I02037.1	scaffold_9	29897811	AT3G02130.1	receptor-like protein kinase 2	80759.9	135935	201743	149758	166744	214547	154647	220187	166997	154599	174465	169529	188121	175327	149884	168110	193049	0	180493	144263	176629	80366.3	81559.7	97999.9	159885	201219	99687.6	199035	164963	178036	89729.5	151089	179971	127216	154731	186572	150609	0	170385	120622	212466	204058	171297	205021	239715
Eucgr.I02038.1	scaffold_9	29909389	AT3G02150.2	plastid transcription factor 1	0	0	0	0	0	0	0	0	933.028	0	0	0	1723.35	3192.57	0	0	1701.48	0	0	0	0	0	0	0	1276.72	0	0	0	1706.42	0	1425.1	0	0	0	0	0	919.652	0	0	0	0	0	1696.49	1306.46	0
Eucgr.I02039.1	scaffold_9	29914445	AT3G02170.1	longifolia2	56616.9	52360	115532	105504	6903.17	67084.6	32544.7	67361.7	27948.3	59878.1	48526.3	27142.9	42454.1	41134	54274.4	42131.9	26330.3	0	19133.3	163014	46386.1	32017.3	18020	86048.6	170840	50032	9169.15	37890.5	25167.7	42607.3	32281.9	95758.1	26417	33816.7	44432.9	18919.1	29291	0	51523	20630.5	53790.2	50850.8	26122.9	41478.4	31756.3
Eucgr.I02040.1	scaffold_9	29937431	AT3G29770.1	methyl esterase 11	134682	458106	450394	356774	210563	210782	341544	429843	224371	519966	483525	220702	308168	450840	325600	131161	386289	0	382234	503004	102218	185674	109795	317023	378503	235420	286212	225641	125732	123851	292837	386307	105434	33388.5	136955	290122	180606	0	261493	194799	115976	122972	367449	86732.5	55056.1
Eucgr.I02041.1	scaffold_9	29943869	AT5G15610.2	Proteasome component (PCI) domain protein	3515660	5070900	5202380	3543840	4897320	4050150	4311810	4794490	3957520	4801820	3835380	4502460	4352210	4325310	4676170	4046490	4712150	0	3819230	4703240	3908110	4305190	3410150	4202040	4165190	5105320	4383410	5383250	4182780	5665790	4377390	4218060	3990300	3117160	3505730	4588820	4462640	0	5921950	4213350	3946300	4159040	4136300	4478760	4058730
Eucgr.I02042.1	scaffold_9	29949799	AT5G39040.1	transporter associated with antigen processing protein 2	301806	614823	1076750	641262	501092	577274	597885	886998	762976	1014100	602897	510685	561647	828170	551835	452127	617810	0	902146	807886	474042	301532	373334	693962	776767	585981	668734	781822	542724	666284	468823	645237	613445	457039	609045	681500	895678	0	825505	451548	739650	557908	631192	567829	621143
Eucgr.I02043.1	scaffold_9	29963158			0	0	0	0	0	0	0	0	0	0	31050.1	0	0	0	0	0	0	0	8662.19	0	0	0	0	6002.2	0	0	0	0	0	0	0	0	0	0	0	0	0	0	0	0	0	0	0	0	0
Eucgr.I02044.1	scaffold_9	29989928	AT3G21090.1	ABC-2 type transporter family protein	0	0	0	0	0	0	0	0	0	0	0	0	0	0	0	8070.78	0	0	0	0	0	0	0	0	0	0	0	0	0	0	0	0	0	0	2617.49	0	0	0	0	0	0	0	0	3686.06	0
Eucgr.I02045.1	scaffold_9	29990864	AT1G17840.1	white-brown complex homolog protein 11	0	0	0	22131.8	0	2164.14	0	0	7248.92	0	6987.3	2242.84	7095.61	2078.94	0	21155.3	0	0	3008.72	0	0	0	0	6005.33	0	9611.15	0	0	2339.03	6037.02	0	2224.49	0	0	3811.7	0	0	0	0	0	2372.88	1973.73	0	1817.28	0
Eucgr.I02046.1	scaffold_9	29997978	AT3G31430.1		0	0	8197.82	4989.31	0	0	0	2397.39	5781.97	0	7913.84	2488.87	7224.12	2243.36	0	3784.33	12650.4	0	9476.02	0	0	0	17051.4	1815.41	3593.07	4426.87	0	6210.01	0	9124.07	1775.32	0	0	0	0	0	4644.15	0	2432.67	2702.64	6997.54	0	6908.26	1737.23	6183.68
Eucgr.I02047.1	scaffold_9	30023211	AT3G31430.1		0	0	0	0	0	0	0	0	0	0	0	0	0	0	0	0	0	0	0	0	0	0	0	0	0	0	0	0	0	0	0	0	0	0	0	0	0	0	0	0	0	0	0	0	0
Eucgr.I02048.1	scaffold_9	30235435	AT4G11880.1	AGAMOUS-like 14	0	0	33869.4	9497.9	39130.9	11155	0	11566.6	11714.7	0	43199.3	0	13154.9	0	0	10141.8	0	0	30619	0	31540.3	16310.3	0	0	0	11306.3	54598.5	44012.1	0	11763.1	0	11562.8	0	42346.6	0	0	0	0	0	10906.4	0	20176.5	12528.9	27137.3	0
Eucgr.I02049.1	scaffold_9	30269236			67841.7	60871	11171.9	6762.93	0	24453.8	79170.7	13647.2	28226.8	15427.7	0	14409	46280.1	45226.8	52441.7	7969.89	68048.8	0	45805.3	11786.1	25508.2	62050.2	28553.7	7392.28	29576	3211.07	25746.3	36747.2	43833.7	49729.7	30831.5	3069.39	33417.1	1842.45	9612.44	37678.3	59705.5	0	13713.3	10680.6	0	43115.3	41406.5	6856.81	0
Eucgr.I02050.1	scaffold_9	30275672			49467.4	95649.2	0	12887.6	32838.6	24988.9	16021.3	22287.9	22909.7	38428.6	0	11724.7	40816.6	115766	45576.8	12989.3	67745.6	0	3533.02	8690.99	0	43705.4	6896.31	42102.1	13292.6	10100.2	11051.2	9785.26	75970.4	46167.5	18119.9	15965.5	64422.8	0	30817.4	54808.2	43477.3	0	11047.9	0	5779.38	14684.9	84579.5	4309.63	21231.7
Eucgr.I02051.1	scaffold_9	30281917	AT3G02220.1		900495	581479	1006660	927417	767535	584025	461648	672337	772898	798906	762802	664704	563127	599822	457664	574319	648459	0	718898	581089	643361	779541	615488	1165420	573284	834870	792511	661059	809653	706240	820136	836538	529300	518414	1043450	858753	783986	0	1072120	450093	574232	567377	747026	794176	653303
Eucgr.I02052.1	scaffold_9	30284418	AT4G01240.1	S-adenosyl-L-methionine-dependent methyltransferases superfamily protein	0	0	13328.4	2291.06	0	0	0	17032.2	6078.64	3044.91	0	28292.4	0	2812.29	4006.88	14012.3	0	0	13198.6	11768.7	0	0	0	0	7239.39	0	0	10781.3	0	2693.32	2279.98	5933.06	0	1686.13	4805.81	0	1575.91	0	8596.9	3054.43	13036.3	0	0	13725.9	11015.8
Eucgr.I02053.1	scaffold_9	30289074	AT3G29970.1	B12D protein	50329.5	10052.7	7219.48	12457.7	89458.5	190879	34093.8	109561	70948.6	56181.6	221876	211215	226347	259491	173056	79271.2	18394.2	0	36429.8	53264.9	157754	363481	420846	16201.5	19852.3	40270	77369.9	2777.49	24956	0	4844.95	43663.3	13882.8	24111.8	60624.4	11912.8	70080.1	0	110558	0	39169.4	110562	29015.6	71844.7	49687.3
Eucgr.I02054.1	scaffold_9	30309071	AT3G30180.1	brassinosteroid-6-oxidase 2	0	0	7489.98	1247.94	0	1466.61	0	1599.01	6738.78	1617.71	0	1657.02	0	0	0	6760.96	1653.13	0	4154.42	2632.87	0	0	0	4083.36	0	1412.98	19266.2	2985.27	6422.88	0	1173.05	4870.47	3744.6	947.942	1721.93	0	833.898	0	1595.44	0	3383.13	0	6612.97	2542.84	4108.09
Eucgr.I02055.1	scaffold_9	30317175	AT3G02230.1	reversibly glycosylated polypeptide 1	782016	803184	993624	1140850	731080	406444	972206	950991	912169	1115450	589561	372514	667421	382901	493741	811615	545561	0	480532	947360	357828	663327	572338	1314290	958379	1392550	550144	1060000	381295	524239	1406170	1856370	411336	688042	949644	666446	311596	0	949162	394036	480504	291239	672979	381194	354209
Eucgr.I02056.1	scaffold_9	30320350	AT1G50420.1	scarecrow-like 3	0	0	0	0	0	0	0	0	0	0	0	0	0	0	0	0	0	0	0	0	0	0	0	0	0	0	0	0	0	0	2333.98	0	0	0	0	0	0	0	0	0	0	0	0	0	0
Eucgr.I02057.1	scaffold_9	30331467	AT3G30210.1	myb domain protein 121	0	0	0	0	0	0	0	0	2133.62	0	0	0	4444.65	0	0	6873.1	0	0	0	0	0	0	0	3679.43	0	0	0	0	0	0	0	0	8632.33	0	6619.61	0	0	0	0	0	0	0	4349.02	0	0
Eucgr.I02058.1	scaffold_9	30336090	AT3G02310.1	K-box region and MADS-box transcription factor family protein	4656.25	20035.6	10385.7	16685.3	0	5581.29	4091.58	17628.1	7466.14	4401.12	4592.96	3050.32	6252.02	14177.7	11666.7	10943.2	8814.92	0	11085.5	6227.02	6828.58	2496.1	1952.53	21610.5	6007.97	7885.13	1631.11	2691.12	7761.45	1352.9	9881.69	6056.01	0	9365.25	11938.4	10034.3	7460.9	0	8781.83	6529.43	1555.02	17161	9169.44	4808.75	5591.42
Eucgr.I02059.1	scaffold_9	30349545	AT5G60910.1	AGAMOUS-like 8	0	38725.4	27294	53347.5	10851.8	3669.83	31346	0	34086.3	23791.3	36126.9	3941.08	22218.7	10409.6	4965.6	35688.6	15491.2	0	25040.8	0	17883	11685.1	0	29054.5	0	30822	0	15860.1	28363.4	17171.7	0	7155.08	17803.1	0	16693.6	29680.7	0	0	3570.36	0	11190.8	31506.3	36917.7	2707.42	0
Eucgr.I02060.1	scaffold_9	30359521	AT3G02300.1	Regulator of chromosome condensation (RCC1) family protein	208698	353078	471920	280302	267782	295822	287896	478088	355069	399720	443503	421508	412024	486375	357156	288887	410176	0	352905	321099	303271	282683	174893	289545	454760	429012	168396	325630	314423	325016	319940	341551	368242	230369	336368	416187	276201	0	349250	247804	364947	334331	429887	366631	427824
Eucgr.I02061.1	scaffold_9	30363883			0	0	0	44436	0	0	0	0	45575.7	0	0	0	0	0	0	0	0	0	46739.9	0	0	0	0	63821.8	0	0	0	0	0	0	0	0	0	0	51247.2	0	0	0	0	0	0	0	0	0	0
Eucgr.I02062.1	scaffold_9	30367366	AT5G38900.1	Thioredoxin superfamily protein	2267000	3278400	2910070	2070340	1657950	2046070	1920260	3558430	2956920	2132680	3672250	3343210	2787500	4090920	2770450	1414810	2937560	0	2466470	2485010	2830350	4526060	3868310	2145730	2247080	2232130	1718470	1688250	1677620	2010640	1999300	2278020	1657820	1141110	2519570	3563270	3369150	0	3054520	1478530	2512010	3028190	2786700	2201410	3203530
Eucgr.I02063.1	scaffold_9	30370166	AT5G15790.1	RING/U-box superfamily protein	1025860	1397020	1658610	1335580	1201170	1284490	1151370	1741930	1898100	1606900	1520760	1990140	1873500	1959970	1374450	1293790	1272010	0	1426360	1650240	1612830	2251450	1705740	1615530	1725880	1608910	743288	1523100	1247330	1286620	1144780	1729350	1049120	1183000	1361740	1518910	1687000	0	1764410	1138020	2031740	2097540	1728320	1962560	2090180
Eucgr.I02064.1	scaffold_9	30378789	AT5G38880.1		771092	1459220	1209410	897194	999167	1521920	1026550	1463130	965238	933833	1104450	1211340	1034970	1147890	949942	761357	945978	0	784942	794707	1644650	765295	616372	666165	1077310	1353930	739962	1077050	1291120	894205	754537	912691	933435	777796	1048020	1589340	1199440	0	1007860	747031	1511870	1174470	923056	1032190	1481910
Eucgr.I02065.1	scaffold_9	30391665			0	0	0	0	0	0	0	0	14849.6	0	0	0	12456.3	12030.5	54843.6	53962.9	82625.1	0	0	0	0	0	0	37223.1	30879.4	0	0	0	23131.1	0	0	0	0	7177.66	21232.1	13249.5	0	0	0	0	12281.7	0	0	0	16269.6
Eucgr.I02066.1	scaffold_9	30404254	AT3G02260.1	auxin transport protein (BIG)	23589.1	48980.7	60519.3	25953.1	33813.8	86350.6	57861.9	79953.4	29243.2	36927.9	38659.9	39584.4	60275.6	49417.8	109243	72220.9	57674.6	0	19243.8	9837.32	57291.1	0	9699.23	10461.9	58301.9	75388	31284	72113.3	38883.6	64344.9	27918.6	6455.82	77952.1	74346	40698.5	57944.9	15120.2	0	11368.7	42481.1	61915.1	20035.7	79197.7	65476.4	38996.3
Eucgr.I02067.1	scaffold_9	30407657			11929.7	83524.5	84936	62529.8	54705.3	153011	37107.1	165693	50546.6	97026.6	37910.8	35008.7	69621.3	41321.4	114663	75936.8	127774	0	67398.5	39961.3	105044	11898.4	7936.56	20006.9	46658.1	89944.9	44401.4	98471.4	84306.2	95314.8	33722.7	9989.86	89169.9	96298.6	78370.2	84369	18994.9	0	25117.7	64390.2	132768	60975.6	111164	103155	72798
Eucgr.I02068.1	scaffold_9	30415094	AT3G02260.1	auxin transport protein (BIG)	314713	946519	634712	593859	803371	1258520	791289	1416640	559463	772371	830638	759650	686647	599646	1353640	615368	1137780	0	719699	594149	1038070	358197	297993	258618	669857	1032810	616114	823481	766030	920766	325483	393975	1084620	636041	814406	980121	507603	0	513440	682893	1091590	661663	855695	1029020	1370390
Eucgr.I02069.1	scaffold_9	30425600	AT1G69010.1	BES1-interacting Myc-like protein 2	792684	1064710	1300880	871582	708841	795666	1102780	1006390	885248	1048070	822659	837321	1022880	1066700	859680	536970	839577	0	840430	1051480	669013	910783	783004	1072440	970807	1042540	609477	1174120	880100	960200	937445	1119170	866589	632057	950565	1032860	920653	0	1067590	591807	837029	844653	979790	905884	1002510
Eucgr.I02070.1	scaffold_9	30431687	AT2G21080.1		2623.69	0	3108.71	4344.14	0	2482.5	8272.63	0	8213.64	0	0	2926.07	0	0	7730.79	2223.86	2972.57	0	1743.72	2118.27	0	4048.67	0	4727.43	2287.51	0	17140.6	0	5579.01	0	0	0	0	0	0	0	4277.56	0	0	0	3072.52	0	2878.9	4218.25	0
Eucgr.I02071.1	scaffold_9	30434344			0	0	0	0	0	0	0	10817.2	0	0	0	0	0	0	0	0	0	0	12988.6	0	0	0	0	0	0	0	10908.4	0	0	0	0	0	0	6268.62	0	0	0	0	0	0	0	0	0	0	0
Eucgr.I02072.1	scaffold_9	30435171	AT3G30300.1	O-fucosyltransferase family protein	504583	569685	721714	510996	396387	530538	547652	535292	485211	505396	495221	481412	576839	433146	636962	509245	587389	0	601388	477074	412300	540735	288425	500480	675265	594709	246919	491068	551630	476412	471979	371009	437842	272345	647906	526075	431196	0	536294	420877	514898	522501	491057	543677	426887
Eucgr.I02073.1	scaffold_9	30455765	AT5G15720.1	GDSL-motif lipase 7	0	4617.2	13474.2	2983.36	0	0	0	3857.77	1997.9	0	13342.4	0	0	0	5614.15	3201.23	4340.67	0	4916.9	0	0	0	0	3274.22	0	3714.72	0	7145.76	0	3748.54	0	0	0	2303.83	2111.61	8113.03	2050.69	0	0	0	0	0	8245.76	0	0
Eucgr.I02074.1	scaffold_9	30463136	AT5G15720.1	GDSL-motif lipase 7	0	0	0	2771.7	0	0	0	0	3692.18	0	0	3941.03	0	3547.83	0	2937.2	3907.79	0	6892.46	0	0	0	0	6057.14	0	0	0	3323.35	0	0	0	0	8895.77	4267.33	0	0	0	0	0	0	0	3251.25	0	8440.79	0
Eucgr.I02075.1	scaffold_9	30475003			0	0	0	16891.8	0	8297.12	0	0	0	8712.33	0	5155.76	0	4519.29	0	14097.5	0	0	13772.6	0	0	0	0	7312.84	3407.83	0	0	0	8852.35	4608.06	0	0	11471.5	0	7411.88	0	0	0	5157.99	0	0	0	0	3461.06	0
Eucgr.I02076.1	scaffold_9	30478289	AT5G15720.1	GDSL-motif lipase 7	0	0	0	2515.95	0	0	0	0	0	0	0	0	0	0	0	0	0	0	0	0	0	0	0	0	0	0	0	0	0	3069.87	0	0	0	0	0	6363.77	0	0	0	0	0	0	0	0	0
Eucgr.I02077.1	scaffold_9	30481963	AT5G15720.1	GDSL-motif lipase 7	0	0	0	0	0	0	0	0	0	0	0	0	0	0	0	0	0	0	0	0	0	0	0	0	0	0	0	0	0	0	0	0	0	0	0	0	0	0	0	0	0	0	0	0	0
Eucgr.I02078.1	scaffold_9	30495130	AT5G20920.1	eukaryotic translation initiation factor 2 beta subunit	5237260	7982610	7379570	6889330	7028230	7145840	6503620	8368800	6914360	6864840	6479450	6913570	7223120	6627560	6889210	4928580	7187890	0	6415070	7106680	7253580	6765260	5132820	8328020	7235630	7252440	3841600	6362490	7681880	6815850	6506960	7852200	5701940	4377950	7586560	7735160	7940120	0	8295520	3501050	6788250	6569560	6964980	6953600	7359890
Eucgr.I02079.1	scaffold_9	30498074			0	0	0	0	0	0	0	0	0	0	0	0	0	0	0	0	0	0	0	0	0	0	0	0	0	0	0	0	0	0	0	0	0	0	0	0	0	0	0	0	0	0	0	0	0
Eucgr.I02080.1	scaffold_9	30502699	AT3G30380.2	alpha/beta-Hydrolases superfamily protein	44888.5	90238	65194.4	89481.6	56408.4	89719.2	50553.2	68465.9	81595	84095.8	76971	78090.1	86500.1	106618	80330.4	55159.7	87636.1	0	142053	103568	72258.4	129965	38091	69696.9	57733	97432.9	75788.9	79093.4	126940	92820.8	39480.7	85740.7	64733.8	28173	105650	65734.2	98155	0	59450.1	28403.1	63549.1	80579.4	64958.4	82991.8	97183.8
Eucgr.I02081.1	scaffold_9	30508438	AT5G15700.1	DNA/RNA polymerases superfamily protein	55128.2	95292.3	82507.8	92501.1	101344	98799.4	89659.9	79154.2	64925	93015.9	59313.8	78276.3	78099	69735.7	112610	49832.1	91343	0	97714.1	85083.9	64021.6	26732.4	25677.8	60716.8	83649.1	103532	99192.9	112354	108482	128312	53809.9	89803.2	126910	45858	111589	80127.7	71942.4	0	71919.6	66363	75323.3	53750.5	62676.1	84669.9	90707.9
Eucgr.I02082.1	scaffold_9	30520339	AT5G38840.1	SMAD/FHA domain-containing protein	421920	709246	676559	613710	655491	780608	699895	802092	678181	637271	663734	802059	713454	743689	825567	674415	863927	0	655821	641307	756335	431306	356869	546886	654735	908500	483500	632985	777917	857292	441277	522992	730338	461089	801793	710689	662502	0	678263	463563	712490	749030	691012	721420	932638
Eucgr.I02083.1	scaffold_9	30530864	AT4G36590.1	MADS-box transcription factor family protein	0	0	0	0	0	0	0	0	0	0	0	0	0	0	0	0	0	0	0	0	0	0	0	0	0	0	0	0	0	0	0	0	0	3046.88	0	0	0	0	0	0	0	0	0	0	0
Eucgr.I02084.1	scaffold_9	30532239	AT5G15680.1	ARM repeat superfamily protein	370371	856976	748089	514837	602148	876075	663346	988803	558023	680447	553903	651645	715163	615866	813839	494844	836039	0	522492	513932	830347	301307	228588	371443	624473	836691	413386	700047	663186	752064	387814	463156	811217	555843	661734	776763	506832	0	551264	530035	794606	675953	730639	686237	866168
Eucgr.I02085.1	scaffold_9	30548104	AT3G30390.1	Transmembrane amino acid transporter family protein	6501810	13005600	9893690	7318940	6439010	11091800	9598490	10668200	7079440	5875610	9850750	7070730	10152600	9960810	12057400	7147840	13804600	0	6192190	6236610	11220400	6070510	4602410	7237700	9516790	9791980	5990380	6496500	10674700	8535060	5774650	6936500	10483200	5735510	8741250	11692100	8768400	0	6994580	5749620	8790660	8022280	9463160	6594500	10087700
Eucgr.I02086.1	scaffold_9	30556780	AT3G02330.1	Pentatricopeptide repeat (PPR) superfamily protein	15906.8	24796.7	52313	29483.2	17454.2	22042	26369.2	48050.6	33359.5	46979.6	28502.1	38295.1	27689	45320.5	34035.4	27705	27721.1	0	40228	33187.1	22389.3	20728.7	11682.7	32038.5	32407.1	41093.6	1670.33	31478.2	24478.1	36607.4	25516.1	16121	74645.8	43253.3	42391.2	23639.5	28041.6	0	37224.5	40401.4	54046	34814.5	33721.6	65945.5	51163.7
Eucgr.I02087.1	scaffold_9	30559696	AT5G26667.2	P-loop containing nucleoside triphosphate hydrolases superfamily protein	67730.9	202143	141873	297365	415042	480557	245389	229952	245126	354976	501883	280132	223998	266486	426839	163260	244272	0	572458	82455.5	201969	189071	78107.5	164798	88473	136977	231638	342910	218598	219655	259637	82186.2	179485	33982.9	150748	171464	505404	0	264821	422031	411347	381787	158647	552141	194459
Eucgr.I02088.1	scaffold_9	30563077	AT3G02340.1	RING/U-box superfamily protein	735580	810459	693241	654956	777855	646058	791728	831762	827521	664643	958877	907001	747421	964506	779590	648082	643901	0	678658	610117	720603	1565000	1269350	759574	614328	763380	563207	665790	602860	722674	821301	630972	586875	439173	683493	701211	857836	0	766100	753979	681331	705391	559908	627935	822118
Eucgr.I02089.1	scaffold_9	30567884	AT1G16350.1	Aldolase-type TIM barrel family protein	40288.6	77249.5	20119.3	43595.9	60358.6	90269.6	66705.2	79940.9	50929.5	74322.9	54614.3	69124.7	72062.7	54310.4	74026.3	95739	106465	0	73087.4	78028.8	74121.7	26461.1	41951.8	45596.6	60647.6	110457	26377.9	58832.7	52781.8	104358	35707.1	65718.7	75916.5	96689	68009.5	77169.9	45225.8	0	55680.7	56112.7	56683.2	84679.5	84123.9	85322.3	65323
Eucgr.I02090.1	scaffold_9	30601034	AT3G30530.1	basic leucine-zipper 42	0	0	16037.2	24956.6	18167.6	5607.33	34122	0	16282.3	19264.9	0	0	13066.9	11399.7	8098.26	53416.9	37102.6	0	11851.7	24207.9	0	0	0	31157.8	10333.2	0	6733.28	22490.2	6185.46	27786.4	0	0	0	10194.6	3486.3	0	19895	0	0	6586.32	6785.04	0	39966.3	4798.57	7467.37
Eucgr.I02091.1	scaffold_9	30613087	AT3G02350.1	galacturonosyltransferase 9	1607520	2505290	2090430	1374830	1919050	2238520	1825060	2271440	1825380	1465610	1909700	2158470	2217940	2294490	2098410	1423630	1776680	0	1468830	1424940	2653710	1684810	1292840	1313620	1663250	2133140	1074830	1663190	2037080	1909950	1290750	1490840	1995800	1300030	1835210	2581240	1968520	0	1789780	1392010	2531190	2420360	2052660	2507650	2908970
Eucgr.I02092.1	scaffold_9	30621315	AT3G02360.1	6-phosphogluconate dehydrogenase family protein	12513900	19707400	13894100	10116600	12036400	16032400	12621200	16033000	10896600	9550660	15359600	15455700	12672000	15199000	13621500	9165610	14851500	0	8388770	11034400	19788000	14609200	11880100	8584820	12911000	15381300	11318600	11317900	15552400	14115400	8916410	10659300	13979900	8946090	12445900	20368400	13173900	0	13217900	9100530	14870100	12826000	11958100	12237800	18877100
Eucgr.I02093.1	scaffold_9	30626190			21929.9	13360.6	56168.4	60896.9	0	0	0	32593.6	25612.6	20624.7	39423.6	11659.5	0	0	0	42496.2	0	0	37095.7	39883.5	28111.1	0	40708.3	41532	41718.9	31060.5	0	0	0	10525.3	8048.27	0	28566.9	0	50823.9	11526.4	15396	0	32426.1	31997.2	21683.9	0	10867.9	46352.5	72153.2
Eucgr.I02094.1	scaffold_9	30632195	AT3G02380.1	CONSTANS-like 2	4274.25	11375.8	4804.5	9538.59	5829.61	9406.42	5863.84	0	2141.34	0	6503.6	8038.15	0	0	0	0	0	0	0	0	4776.23	0	0	1765.98	0	5512.27	40145.9	14161.4	6150.04	9595.69	4651.59	21516.9	4799.42	0	1122.84	5912.62	12591.8	0	0	0	2061.13	1770.73	0	0	0
Eucgr.I02095.1	scaffold_9	30637390	AT5G38760.1	Late embryogenesis abundant protein (LEA) family protein	0	0	0	0	0	0	0	0	0	0	22833.3	0	0	0	0	0	0	0	0	0	0	0	0	5012.26	0	0	0	0	0	0	0	0	0	0	0	0	0	0	0	0	0	0	0	0	0
Eucgr.I02096.1	scaffold_9	30641518	AT5G38720.1		292996	376768	352371	369278	267002	356713	328729	344274	304312	282314	252619	326848	328967	276394	369747	216566	353625	0	297099	317990	282062	319516	209579	334589	287760	403000	287969	322044	420723	353576	289537	333855	331102	193683	401226	349039	405210	0	356463	201278	284349	318198	322282	339270	312593
Eucgr.I02097.1	scaffold_9	30649691	AT1G15420.1		419802	693267	654799	519040	548098	484896	505421	556449	441760	573938	475656	426323	523034	520406	602923	314620	484906	0	392289	535847	466322	441028	228699	449858	523098	529829	346586	513055	544464	537961	506580	544994	629189	308271	514726	631241	529767	0	574801	317055	404183	516860	471977	487161	492538
Eucgr.I02098.1	scaffold_9	30656211			0	0	0	0	0	0	0	0	0	0	0	0	0	0	0	0	0	0	0	0	0	0	0	0	0	0	0	0	0	0	0	0	0	0	0	0	0	0	0	0	0	0	0	0	0
Eucgr.I02099.1	scaffold_9	30657401			0	0	0	0	0	0	0	0	0	0	0	0	0	0	0	0	0	0	0	0	0	0	0	0	0	0	0	0	0	0	0	0	0	0	0	0	0	0	0	0	0	0	0	0	0
Eucgr.I02100.1	scaffold_9	30657830	AT5G38730.1	Tetratricopeptide repeat (TPR)-like superfamily protein	0	0	0	0	0	0	0	0	0	0	30281.7	0	0	0	0	21867.6	0	0	0	0	0	0	16464.5	0	0	0	0	37588.6	0	0	0	0	0	0	0	0	0	0	0	42589.2	44336.3	0	0	0	0
Eucgr.I02101.1	scaffold_9	30660380	AT5G15930.1	plant adhesion molecule 1	1970610	3444290	2309180	2024060	1375580	2468930	2381940	2552700	2392890	2368560	2160360	1827830	3199190	3131220	2643420	1721970	3020010	0	1799980	2363350	1976830	2971940	1739090	2556810	2465300	2006340	1373780	1755920	2331560	2443770	1984500	2349530	2025170	1208610	2279770	3151020	2189000	0	1857830	1295660	1760120	1928860	3160500	1604550	1803520
Eucgr.I02102.1	scaffold_9	30667130	AT3G02450.1	cell division protein ftsH, putative	148705	224654	185638	182936	100369	186366	215559	195172	128230	173753	156099	115510	185575	163515	209221	152074	191451	0	124399	259747	138969	78613.5	92318.3	192996	231834	243643	134874	253338	180758	192771	148365	300297	161483	124198	164931	144745	145323	0	148337	129889	183111	164782	233258	201464	165166
Eucgr.I02103.1	scaffold_9	30674354	AT1G67170.1		567212	971130	950838	763727	901009	932615	874795	884644	730571	726612	806554	967170	855538	987677	986037	660171	1073700	0	729055	919341	911117	800191	516462	776970	841175	1033750	693988	964941	891287	1212980	757370	883650	970846	614766	789285	924393	819134	0	1080010	607394	859840	880429	773833	754072	1026920
Eucgr.I02104.1	scaffold_9	30678593	AT1G67180.1	zinc finger (C3HC4-type RING finger) family protein / BRCT domain-containing protein	0	10401.8	5683.35	7061.11	0	0	12853.2	27212.6	14181.2	4699.31	57803.8	9280.3	0	8379.47	12381.3	0	10459.2	0	5810.25	11459	0	7304.47	0	3838.49	7439.76	4074.92	16723.7	25927.4	4651.67	8672.96	5549.18	28210.9	0	5833.73	9541.02	0	4877.9	0	19304.7	10812.8	0	4203.68	4726.87	3573.52	11901.4
Eucgr.I02105.1	scaffold_9	30687521	AT1G67180.1	zinc finger (C3HC4-type RING finger) family protein / BRCT domain-containing protein	12289.9	9575.9	19726.4	28273	0	3521.48	23699.3	12585.3	21816.8	11947.2	53347.9	8683.38	4324.01	3860.82	17101	0	21905.3	0	26498.3	31173.8	19881.3	25168.6	10710	18972.4	25639	33574.4	0	18619	11352.7	11740.9	42246.4	31560	19866.1	12239.9	31472.4	19875.9	11958.4	0	25436.6	4253.22	8403.07	3583	8239.27	18069.5	5519.63
Eucgr.I02106.1	scaffold_9	30692489	ATCG00490.1	ribulose-bisphosphate carboxylases	0	0	0	0	0	0	0	0	0	9512.33	0	0	0	0	0	16126.1	11525.3	0	0	0	0	0	0	0	0	0	0	8882.9	8992.14	0	7582.37	9458.44	0	12212.2	9649.15	0	0	0	0	0	9773.62	25688.9	10009	0	0
Eucgr.I02107.1	scaffold_9	30722770	AT1G67180.1	zinc finger (C3HC4-type RING finger) family protein / BRCT domain-containing protein	90213.9	95076	32733.5	77815.7	71769.5	147365	61181.1	59211.9	43811.9	42357.2	25999.1	30367.5	82157.1	103092	119149	50062.6	109512	0	67528.5	29514	143274	92170.2	33578.4	60101.2	58876.2	61403.8	46941.2	73487	138832	130688	77265.2	100896	37010.3	24817.6	55452.6	112229	57703.3	0	51832.7	23970.4	50125.1	39814.6	60049.6	39462.5	31502.9
Eucgr.I02108.1	scaffold_9	30728548	AT3G19660.1		9864.84	31379.9	11260.2	6861.52	110558	15543.8	0	27951.5	23296.8	106980	58039.1	19488.9	37300.7	0	12337.5	36519.7	18591.9	0	27207.4	13344.2	21650.5	58995.8	0	64644.6	14169.3	0	136240	85385.7	34198.3	51102.7	40742.8	34865.7	42083.9	4852.05	19755.9	9187.42	23386.7	0	0	10627.1	18655.9	15569.3	36679.8	0	0
Eucgr.I02109.1	scaffold_9	30742764	AT5G15900.1	TRICHOME BIREFRINGENCE-LIKE 19	0	0	0	0	0	7392.12	0	0	0	0	0	0	0	0	0	2288	0	0	1787.5	0	6060.11	3035.14	0	0	0	0	24712.6	2523.09	0	4382.69	1804.77	2635.95	0	0	0	0	2723.22	0	0	4586.05	0	2377.54	2812.46	0	0
Eucgr.I02110.1	scaffold_9	30756044	AT5G15900.1	TRICHOME BIREFRINGENCE-LIKE 19	0	0	0	0	0	0	0	0	0	0	0	0	0	0	0	0	0	0	0	0	0	0	0	0	0	0	0	0	0	8648.19	0	0	0	3156.39	0	0	0	0	0	0	0	0	0	0	0
Eucgr.I02111.1	scaffold_9	30765133			0	0	0	0	0	0	0	0	0	0	0	0	0	0	23686.8	0	0	0	0	0	0	0	0	0	0	0	0	0	0	0	0	0	0	0	0	0	8072.63	0	34977.8	0	32999.8	14417.9	16725.6	0	0
Eucgr.I02112.1	scaffold_9	30786254	AT5G15870.1	glycosyl hydrolase family 81 protein	0	0	3004.49	3868.79	0	0	0	0	2720.45	0	0	0	2765.23	2513	0	6461.61	0	0	3167.56	0	0	0	0	8490.11	2003.91	14787.2	0	0	0	0	0	0	0	0	1423.43	2563.44	1307.32	0	0	0	0	0	0	0	0
Eucgr.I02113.1	scaffold_9	30801558	AT5G15870.1	glycosyl hydrolase family 81 protein	0	11083.7	5120.74	14468.6	4642.78	2556.5	13512	0	20478.3	7303.29	0	0	6456.17	5884.23	0	33197	13359.5	0	9203.46	2232.05	3805.59	2451.44	0	14542.8	0	5696.8	0	2729.91	1341.82	15115.5	0	0	3825.08	1860.57	3655.28	3058.39	697.353	0	0	0	10625.6	9670.82	12109.5	1072.41	9970.03
Eucgr.I02114.1	scaffold_9	30820948	AT5G15870.1	glycosyl hydrolase family 81 protein	0	0	0	0	0	0	0	2164.35	0	1970.6	0	0	0	0	0	0	0	0	3542.08	0	0	0	0	0	0	0	0	0	0	0	0	0	0	1190.5	2048.34	0	0	0	0	0	4004.62	0	0	1483.67	0
Eucgr.I02115.1	scaffold_9	30830435	AT5G15870.1	glycosyl hydrolase family 81 protein	0	0	0	0	0	0	0	0	0	0	0	0	0	0	0	1855.42	0	0	0	1629.5	0	0	0	0	0	0	0	0	0	0	0	0	0	0	0	0	1041.67	0	0	0	0	0	0	0	0
Eucgr.I02116.1	scaffold_9	30875634	AT5G15900.1	TRICHOME BIREFRINGENCE-LIKE 19	0	0	0	0	0	0	0	0	0	0	0	0	0	0	0	0	0	0	0	5723.6	0	0	0	0	0	0	2698.92	0	0	11168.9	0	0	0	0	0	3081.21	0	0	0	0	0	3013.44	0	0	0
Eucgr.I02117.1	scaffold_9	30895222	AT5G15870.1	glycosyl hydrolase family 81 protein	0	0	2077.78	1275.36	11665.4	0	0	0	2700.8	0	0	0	0	0	0	4607.08	0	0	2072.73	1352.68	0	2953.9	0	0	0	1775.53	0	0	1671.57	1893.56	0	0	0	0	0	0	890.474	0	0	0	1838.93	0	0	0	2522.48
Eucgr.I02118.1	scaffold_9	30919157	AT5G15870.1	glycosyl hydrolase family 81 protein	0	9005.17	5486.22	6114.95	11212.8	1102.58	3685.85	1304.48	25926.8	9863.9	4065.4	1322.64	2650.3	0	0	32024.6	9485.18	0	14823.5	927.826	3137.72	7355.66	0	14994.7	971.248	6909.93	0	2258.14	0	2412.96	0	1200.81	0	9160.35	6880.64	3756.78	1151.33	0	1238.55	0	7662.54	11106.3	3807.53	1775.26	1592.03
Eucgr.I02119.1	scaffold_9	30935715	AT5G15900.1	TRICHOME BIREFRINGENCE-LIKE 19	1490090	1894020	1235160	900991	829299	833743	1107040	1296090	938035	1329120	1140310	880886	1313150	1038080	1067650	857037	1372750	0	687476	891558	760182	1800380	991057	1137330	1408750	1120980	595679	988214	930466	1099620	1461530	1529800	1216420	1193430	1115880	1774010	756382	0	972165	408056	756681	840474	935846	1018500	984437
Eucgr.I02120.1	scaffold_9	30940168	AT5G15870.1	glycosyl hydrolase family 81 protein	187725	250235	245580	247836	234567	217453	281958	340452	191562	186273	240543	221635	184953	165301	326271	260546	301160	0	202612	298091	201205	151081	222092	219363	247718	225194	423796	220085	249918	271503	199713	297029	280086	208345	237990	218176	214107	0	247832	216463	207704	163447	177946	218876	217983
Eucgr.I02121.1	scaffold_9	30949173	AT5G38560.1	Protein kinase superfamily protein	912018	1280770	947102	666789	916847	1322220	1016800	1255000	768966	741946	864633	945763	881099	848549	1020270	617768	978699	0	598867	662606	1248390	726293	474381	488968	898583	1420310	566974	850883	1181930	951295	702673	651616	1119550	696296	966344	1358930	856628	0	938925	651240	1076090	832424	830572	915485	1436660
Eucgr.I02122.1	scaffold_9	30953946	AT3G02420.1		2822660	5284050	5097010	3653740	3385130	4863690	3461590	4156590	4180700	4101190	3866510	3933020	5391390	5118460	4345120	3675870	3883220	0	3880470	4076990	4288510	3794910	2528290	3866400	3886990	4332510	4002850	4745350	4421790	4919640	3465400	4396910	3591590	3128040	3730020	4465630	4872930	0	3341880	3406060	4471770	5580850	4495090	4943950	4233020
Eucgr.I02123.1	scaffold_9	30972849			0	0	0	0	0	0	0	0	0	0	0	0	0	0	0	4964.6	0	0	0	14448.4	0	0	0	0	0	0	0	0	0	0	0	0	0	0	3217.28	0	0	0	0	0	0	5293.81	0	0	0
Eucgr.I02124.1	scaffold_9	30985523			0	0	0	0	0	0	0	0	0	0	0	0	0	0	0	0	0	0	0	0	0	0	0	0	0	0	0	0	0	0	0	0	0	0	0	0	0	0	0	0	0	0	0	0	0
Eucgr.I02125.1	scaffold_9	31005446			0	6187.29	0	0	0	13173.4	0	0	4873.88	0	0	11075	5130.43	14834.7	0	8031.21	0	0	0	3727.08	13003.4	7970.46	13339	0	3884.24	54152.4	0	8747.26	4734.43	39269.4	0	4836.67	26272.4	8471.8	0	0	7589.38	0	0	0	36302.7	37901.8	0	33617.9	13161.4
Eucgr.I02126.1	scaffold_9	31010672	AT1G60430.1	actin-related protein C3	0	15407.9	29236.9	25115.3	0	0	0	81265.6	36739.4	11557.1	0	0	0	0	0	29645.2	13485.3	0	6639.76	70927.6	0	172019	0	17987.6	9346.09	48658.8	0	42680.4	10755.2	12236	27886.8	34317.9	0	130447	24178.6	52359.1	29803.8	0	13054.4	44615.5	23534.5	74168.7	0	17492.4	16569.6
Eucgr.I02127.1	scaffold_9	31015970			0	0	0	0	0	0	0	0	0	0	0	0	0	0	0	0	0	0	0	0	0	0	0	0	0	0	0	0	0	0	0	0	0	0	0	0	0	0	0	0	0	4398.17	4925.64	0	0
Eucgr.I02128.1	scaffold_9	31041214			0	0	0	0	0	0	0	0	0	0	0	0	0	0	0	0	0	0	0	0	0	0	0	0	0	0	0	0	0	0	0	0	0	2351.87	0	0	0	0	0	0	0	0	0	0	0
Eucgr.I02129.1	scaffold_9	31059596			0	0	0	7881.31	0	0	0	0	13138.8	26302	0	0	0	0	0	4322.21	0	0	3275.8	12332	0	0	0	0	0	0	0	0	0	0	0	0	0	0	8326.36	0	0	0	0	0	5476.43	18212.5	0	0	0
Eucgr.I02130.1	scaffold_9	31083820	AT5G38630.1	cytochrome B561-1	3019800	4136240	4230280	2166900	2493760	2624130	2956060	3792820	2512270	3161170	2881750	3538120	3663970	3474150	3257010	2856630	3097680	0	1946120	3519170	3346570	4059580	2845170	3283920	3796060	3861540	2021860	3324820	2778610	3278200	3138480	4499840	2314180	2829570	2412640	4227050	3086340	0	4121900	2151420	3147750	2820840	3040020	3303700	3310060
Eucgr.I02131.1	scaffold_9	31088050	AT5G38640.1	NagB/RpiA/CoA transferase-like superfamily protein	604286	1434110	1590180	852131	957284	986282	1446620	1602020	1022370	1223520	1306830	1199920	1396480	1242320	1564390	746342	1495810	0	1011390	1205810	1173040	705866	569962	964589	1263980	1433490	671090	1134720	1048150	1056310	969703	1025550	1032840	735432	867215	1550340	802339	0	1109050	750870	1308990	1002350	1239550	949406	1383750
Eucgr.I02132.1	scaffold_9	31096331	AT5G27200.1	acyl carrier protein 5	0	38944.6	69980.8	57565.9	0	9525.99	0	0	16749.2	21779.5	111005	47390.4	22803.9	63800.3	31190.2	8944.99	11716.9	0	32594.8	16085.8	27007.6	36401.1	76472.3	26160.5	25458.3	10579.8	0	0	0	0	25896.9	10307.5	0	18536.4	22925.1	45328.8	16500.3	0	11016.3	0	22470.4	18890.1	11256.1	72780.4	70864.8
Eucgr.I02133.1	scaffold_9	31098198	AT1G54070.1	Dormancy/auxin associated family protein	3501580	2640410	6697960	1049230	1610180	824681	1579930	2187650	2535820	1171830	3130730	2067210	1267480	3639760	2882600	540562	1009040	0	1385350	1036420	3259330	11440800	8579670	1022790	1142130	1398080	2001490	990094	675548	1865930	1455870	1146090	1465750	238574	1497820	3305150	2389240	0	1396800	1622090	1518380	2319610	1175970	1170190	3253350
Eucgr.I02134.1	scaffold_9	31131255	AT3G14200.1	Chaperone DnaJ-domain superfamily protein	439062	757144	277156	392425	266871	439347	362525	247603	288028	325312	262349	209520	345661	312517	183675	214960	203415	0	230924	264832	367999	327849	129227	308573	401767	210316	106551	203905	392948	472872	137201	161646	436259	92353.2	110880	791500	268154	0	267399	130604	157942	194986	385968	162529	240810
Eucgr.I02135.1	scaffold_9	31138348	AT1G72430.1	SAUR-like auxin-responsive protein family	1582810	1790350	946520	747339	1045840	1380500	1735670	1484630	1297960	738207	1219630	1662540	2297630	1988980	1457520	1163940	1356970	0	530853	1101800	2790010	3862190	2277390	926425	1006280	1090530	508090	781583	1149230	1570860	697536	953310	1579920	895906	888039	2322480	1332470	0	1169950	479025	1070840	1772040	1858320	1457020	1801670
Eucgr.I02136.1	scaffold_9	31143829	AT1G54050.1	HSP20-like chaperones superfamily protein	471526	1131490	370382	1280050	736557	706879	2187270	815497	753860	2300400	2976740	768913	653140	879910	1624450	270794	483616	0	2582900	85832.8	658376	1037830	804410	472552	323916	663415	678603	990462	262071	348745	1164890	183365	251198	29228.5	273250	801184	1122930	0	568565	1335170	560772	1015120	492957	445491	171551
Eucgr.I02137.1	scaffold_9	31149078	AT3G04770.2	40s ribosomal protein SA B	9965610	14942200	13631300	10617800	11326400	10884200	11880100	10831300	10115300	10868000	10205700	9791320	11519200	9593470	12074900	10574500	11229100	0	7797730	11473600	10676900	11074000	7712920	12280300	10464400	12656200	7383660	10465200	11134100	12951200	10018100	12845000	10248900	7100040	10292600	15547600	10642200	0	11627700	7039300	8093550	9060260	9463460	7999520	8444540
Eucgr.I02138.1	scaffold_9	31149445			14112.2	11211.8	16449.3	51345.6	9515.44	6262.68	9312.76	13351.8	32142.2	28306.7	0	16499.1	10453.4	3042.33	8616.41	70505.4	9842.97	0	24796.8	7919.32	0	0	0	44942	7477.02	0	0	20121.3	17023.4	8877.55	14405.5	6558.15	7458.99	0	42859.1	6243.71	7257.29	0	6819.93	0	23732.5	15314.1	10184.8	18670.5	12219.5
Eucgr.I02139.1	scaffold_9	31151887	AT3G14205.1	Phosphoinositide phosphatase family protein	144582	309500	258930	254912	199508	211126	176615	234752	193656	241196	167528	173989	137865	215742	178902	135322	218366	0	204195	245328	176524	112665	85525.3	188388	232715	221428	245036	230409	285683	227530	228125	275317	145559	147936	202650	299913	279763	0	177186	146591	173476	204717	267284	166294	135861
Eucgr.I02140.1	scaffold_9	31172494	AT5G40990.1	GDSL lipase 1	0	0	6319.3	0	0	0	0	4627.31	0	0	0	0	5486.14	0	0	4110.2	0	0	0	0	0	0	0	0	0	0	0	0	0	9189.38	0	0	0	0	0	0	0	0	0	0	0	4387.3	0	0	0
Eucgr.I02141.1	scaffold_9	31180316	AT3G14225.1	GDSL-motif lipase 4	2067.55	2591.52	0	0	0	2075.05	6803.09	0	5691.13	4888.55	7891.37	2437.44	0	0	3142.57	6000.11	2486.59	0	5980.05	3858.92	0	6640.79	0	3916.7	4000.17	0	0	2222.16	0	0	4868.92	0	0	0	2434.58	2327.81	2341.26	0	0	0	0	0	4936.97	3765.76	0
Eucgr.I02142.1	scaffold_9	31186786	AT5G40990.1	GDSL lipase 1	0	5975.51	0	0	0	0	0	0	0	2767.41	0	0	0	5232.61	3649.06	0	2855.23	0	0	0	0	0	0	0	2232.65	0	0	4919.5	2718.4	7535.78	0	0	0	0	1498.47	16157.1	1398.87	0	0	0	0	4817.32	8424.5	0	0
Eucgr.I02143.1	scaffold_9	31200665	AT1G53920.1	GDSL-motif lipase 5	0	0	0	2357.55	0	0	0	0	6535.27	3204.25	0	0	3395.06	0	0	27198.7	3513.65	0	3800.22	0	8127.74	16196.2	0	0	0	3048.88	0	5810.21	0	0	0	3172.81	0	0	3312.68	0	0	0	0	0	0	2831.62	0	2365.42	4284.01
Eucgr.I02144.1	scaffold_9	31218464	AT1G53920.1	GDSL-motif lipase 5	0	0	0	2346.41	0	0	0	0	1612.43	0	0	0	0	0	0	2617.35	0	0	0	0	0	0	0	0	0	0	0	0	3013.23	0	0	0	0	0	0	0	0	0	0	0	0	0	3266.33	0	0
Eucgr.I02145.1	scaffold_9	31233426	AT1G53920.1	GDSL-motif lipase 5	6134.51	3582.67	0	13916.7	0	0	8910.5	0	4658.45	12359.6	20568	0	3281.35	0	12806.3	15762.1	3321.89	0	5636.18	2439.06	0	13887.9	0	17330.6	4941.17	0	272770	0	9001.6	0	2058.46	72925.5	0	5436.91	9755.43	0	1527.28	0	0	0	0	8206.5	6398.08	4665.21	0
Eucgr.I02146.1	scaffold_9	31268440	AT5G40990.1	GDSL lipase 1	0	3371.55	0	0	0	2450.25	0	0	2935.51	0	0	18041.7	2917.1	5406.16	0	0	0	0	3334.91	0	7155.23	0	0	4342.51	0	0	0	0	5257.56	2752.46	0	8183.38	0	3191.79	1466.56	0	0	0	2795.41	0	0	0	0	2060.02	0
Eucgr.I02147.1	scaffold_9	31289875	AT1G53920.1	GDSL-motif lipase 5	0	0	0	0	0	3401.99	0	0	0	0	0	0	0	0	0	0	0	0	0	0	0	12171.2	0	0	0	0	0	0	0	0	0	0	0	0	6150.76	0	0	0	0	0	0	0	0	0	0
Eucgr.I02148.1	scaffold_9	31315474	AT1G53920.1	GDSL-motif lipase 5	0	0	6047.53	3800.89	0	0	22990.3	5234.76	6389.8	2631.06	0	10877.8	11444.7	0	3633.93	24754.8	0	0	1554.97	4116.41	6595.62	0	0	4141.72	0	4732.02	79080.5	7222.6	2473.67	4966.75	1782.03	28582.9	0	17111.8	9323.71	0	1293.44	0	0	0	5498.31	11928	5460.32	5920.84	0
Eucgr.I02149.1	scaffold_9	31342036			0	0	0	0	0	0	0	0	5177.13	4465.8	0	0	0	0	0	0	0	0	0	0	0	0	0	4234.33	0	0	0	0	0	0	0	0	0	0	2709.53	0	0	0	4693.08	0	0	0	0	0	0
Eucgr.I02150.1	scaffold_9	31364561	AT1G53920.1	GDSL-motif lipase 5	6255	21301.5	11229.6	14146.7	78909.9	20542	5834.5	4039.59	16882.2	15447.7	20244.8	62227.4	4180.09	13535.5	16762.8	24660.9	17226.8	0	28111.1	3082.26	20236.1	31909.6	65550.8	12114	4679.16	31389.1	17538	59074.6	16744.5	83067.7	4150.22	9763.08	39108.1	22870.6	38335.6	10115	8930.15	0	38321.9	29994.6	56415.4	35162.1	16049.3	48317.2	34668.9
Eucgr.I02151.1	scaffold_9	31374790	AT1G53920.1	GDSL-motif lipase 5	0	0	0	4388.12	0	0	0	0	11239.6	5847.22	0	0	6137.86	5868.12	0	10186.4	0	0	3572.35	0	0	0	0	0	0	0	0	0	0	0	0	0	0	0	5945.61	0	0	0	5861.73	0	6045.84	5147.82	5958.31	4497.54	0
Eucgr.I02152.1	scaffold_9	31377368	AT1G53990.1	GDSL-motif lipase 3	0	3582.25	3607.99	0	0	0	0	0	1579.88	2984.48	0	0	3215.33	2945.67	0	0	0	0	0	0	0	0	0	0	0	2869.91	0	0	0	0	2189.45	2988.23	0	0	0	0	0	0	0	0	0	2668.42	0	16182.4	0
Eucgr.I02153.1	scaffold_9	31384923	AT5G40990.1	GDSL lipase 1	2695	11892.2	21497.6	13916	0	4583.83	22282.2	7601.71	14971	25664.4	25694.7	5407.95	21970.4	4974.05	6993.35	30781.5	13629.9	0	4856.16	20628.7	12478.3	12634.5	10642.2	24897.2	14445.6	14362.8	0	25780.5	7288.07	14914.1	1834.01	12800.4	0	10552.8	24449.7	15632.5	1323.11	0	7620.94	2781.53	8034.39	29906.6	10704.5	9947.79	13445
Eucgr.I02154.1	scaffold_9	31395843	AT5G40990.1	GDSL lipase 1	0	0	3122.03	0	0	4828.52	0	0	0	2713.25	0	0	0	2683.3	0	15923.6	0	0	0	0	0	0	0	0	0	5237.77	0	0	2583.22	0	0	5380.64	0	1599.43	0	0	1405.34	0	0	0	0	0	0	2031.49	0
Eucgr.I02155.1	scaffold_9	31400032	AT1G53910.1	related to AP2 12	13369700	31394000	32622300	20202200	22562700	26754000	23482600	24141300	20283700	22264100	24837700	22731900	22663900	22811300	22781600	18950000	19653200	0	18888100	21288600	25719500	15804100	14403100	19478100	26867300	27282700	17199800	26650800	23490200	23564100	16944100	22656800	19936600	16071700	19868300	27923600	21830600	0	15822000	15975900	27498000	25203900	20374600	21983500	26249500
Eucgr.I02156.1	scaffold_9	31415648	AT3G14240.1	Subtilase family protein	3516140	6824630	6714380	5843260	14031500	11018000	9002600	12170600	7071570	8466400	8078340	8286500	6368340	3701140	8207730	9170240	8835710	0	7609750	5754770	8585070	3487200	3390730	4818000	8669410	12779600	5569840	10090400	7763640	9844310	4520080	5610900	14037100	9895570	8435160	7209620	5310210	0	6976070	6605690	9886350	7585110	5171740	9920800	14164100
Eucgr.I02157.1	scaffold_9	31426271	AT3G14250.1	RING/U-box superfamily protein	0	0	0	10932.7	0	0	0	0	0	0	0	0	0	4850.66	0	0	0	0	0	3943.28	0	0	0	0	0	0	0	0	0	0	0	0	0	0	0	0	0	0	0	0	0	0	0	0	0
Eucgr.I02158.1	scaffold_9	31427708	AT3G43240.1	ARID/BRIGHT DNA-binding domain-containing protein	362378	453101	614592	416165	478185	517410	426060	611094	495033	640673	462857	526481	486188	536448	481072	378205	558239	0	553560	667343	515362	467532	307154	496973	521396	694168	433644	604765	547849	574543	537058	546395	544492	495944	476127	485232	469433	0	587874	599643	625343	558979	573398	660339	581694
Eucgr.I02159.1	scaffold_9	31441454	AT1G53903.1	Protein of unknown function (DUF581)	0	0	4546.22	0	23303.3	0	0	7209.28	0	4091.58	0	8114.27	4193.09	3693.15	5114.19	0	0	0	2595.78	22744.5	18718.2	11021.8	0	0	3276.11	10296.8	81648.4	10624.9	4015.59	10558.8	2979.24	66496.1	0	2223.17	0	0	6285.63	0	0	7363.32	21862.5	13725.8	4148.6	12578.4	4805.15
Eucgr.I02160.1	scaffold_9	31455008	AT4G02380.2	senescence-associated gene 21	0	0	25755	0	0	0	0	0	0	0	0	0	0	0	0	0	0	0	0	0	0	0	0	0	0	0	0	0	0	0	0	0	0	0	8968.2	0	0	0	0	0	0	0	0	0	0
Eucgr.I02161.1	scaffold_9	31463181	AT3G14280.1		2096860	2639030	2667960	2138200	1644990	1972250	2030300	1906590	2431970	1754660	2251440	3041490	2236920	3299920	2883160	1971440	3833510	0	1514160	1641880	1879380	4514510	2526200	2417880	2534400	1737980	1069100	1934680	2091130	2935990	2643570	2176130	2346830	1142210	2683300	2987670	3126770	0	2589210	1326510	1987600	1993170	2322170	2403080	2553240
Eucgr.I02162.1	scaffold_9	31469734	AT1G53860.1	Remorin family protein	10393.1	9905.28	6859.39	4510.29	5496.61	0	5174.22	5095.73	9921.3	11823.7	0	5677.14	2063.76	7038.24	2472.98	14422.4	9437.37	0	11267.9	6188.87	4449.49	16713.6	20182.9	6542.31	10925.4	4908.21	0	13865.3	3866.13	8529.5	1361.64	7607.38	8640.28	4530.78	10452	5422.31	4993.34	0	3439.64	3924.91	6337.03	0	2007.87	20803.5	4623.92
Eucgr.I02163.1	scaffold_9	31473998	AT1G72330.1	alanine aminotransferase 2	1016480	1306630	1244340	813676	1128200	1411600	1342660	1711540	950862	808250	1146690	1104190	1119660	1084410	1558700	904798	1490920	0	595476	1168150	1412870	1087220	877695	965798	1227980	1413910	793696	983428	1363430	1163450	853298	1175750	1120860	921813	1010260	1518960	927137	0	1177760	804681	1055820	1185130	1285780	1045820	1430780
Eucgr.I02164.1	scaffold_9	31525837			43657.1	5544.71	31580.3	7653.22	56030.1	17470.6	13453	0	2660.41	0	0	4906.92	4959.28	8695.13	6432.82	7966.83	9675.67	0	9303.54	3815.76	0	0	6837.84	12227.8	10947.4	12981.6	0	16772.6	0	4395.91	11176.6	14136.5	33062.3	0	5437.72	9216.73	15499.8	0	14030.5	10562.9	0	0	9455.41	0	6101.18
Eucgr.I02165.1	scaffold_9	31527306	AT1G72310.1	RING/U-box superfamily protein	317236	374151	606433	447789	433881	508645	464028	507693	341663	341252	415273	511318	328115	380365	454060	409961	394991	0	314457	567005	373764	383647	438831	453989	411667	532394	172360	586792	477855	639516	413314	525485	480330	617848	587942	479196	420855	0	437954	362161	454862	445444	401545	492314	488521
Eucgr.I02166.1	scaffold_9	31535552	AT4G13480.1	myb domain protein 79	0	0	0	7719.07	0	0	0	0	0	0	0	0	0	0	0	0	0	0	0	7879.47	0	0	0	0	8222.86	0	0	0	0	0	0	9637.49	0	11891.7	0	0	0	0	0	28487.4	10760.1	0	0	0	0
Eucgr.I02167.1	scaffold_9	31537571	AT1G53800.2		227899	365991	385436	320456	232931	219258	307124	259573	290232	257745	230097	174250	283103	285332	285670	182205	265272	0	311566	222701	199460	197617	128761	330351	248997	262797	108841	226644	276175	267769	270880	304057	224068	152062	372906	343902	222009	0	293813	129877	202997	183796	275451	229812	182082
Eucgr.I02168.1	scaffold_9	31541206	AT5G50420.1	O-fucosyltransferase family protein	4814130	9822310	6295320	3570880	4714580	7056510	6032770	6616790	5426560	4327050	6758400	6902240	7501920	8772410	7234160	3618850	5654870	0	3981410	3517050	9628930	6319490	4735970	3156000	4830740	6190160	4089320	4624620	5155400	5781740	3239160	3373160	5641900	3159160	4881840	9845770	6652040	0	5944800	4343030	7506570	7603800	6417830	5707330	9085280
Eucgr.I02169.1	scaffold_9	31546292	AT1G53750.1	regulatory particle triple-A 1A	3410460	4783980	4411980	3740690	4311840	4533490	3966720	4497280	3744520	3560410	3742260	4429260	4177740	4230770	3808160	3420760	4231090	0	3128960	3590400	4606740	4047620	3559840	4103350	3957140	4717990	2842450	4065240	4651750	3848810	3623100	4258110	3631620	2631070	4018460	4496650	5055490	0	4740780	2991520	4370790	4487930	3820500	3348600	5082090
Eucgr.I02170.1	scaffold_9	31554555	AT3G14360.1	alpha/beta-Hydrolases superfamily protein	100833	147177	271829	222341	451052	476517	125734	340985	273101	158645	349081	756863	128248	263038	112803	155165	138027	0	247744	281388	725675	194345	214843	165595	212500	549752	388640	448845	377020	349363	157000	255035	415945	368780	271099	190586	649917	0	539484	500635	907164	681839	164184	407435	986767
Eucgr.I02171.1	scaffold_9	31557878	AT1G17260.1	autoinhibited H(+)-ATPase isoform 10	669310	1518280	1843920	1141540	1148400	1645620	1294170	1517390	934116	1473100	1127650	1307290	1380380	1344620	1741550	1065080	2052790	0	1501960	1063060	1280620	400094	355187	842342	1416520	1357560	844345	1529270	1641010	1922720	1090470	1027790	2106020	1776540	1575940	1045840	977615	0	1191690	1180770	1740800	1179670	1538410	1466040	1634140
Eucgr.I02172.1	scaffold_9	31579991	AT1G53710.1	Calcineurin-like metallo-phosphoesterase superfamily protein	497958	762569	796459	690291	675618	830863	528703	898943	785076	696952	522801	732980	864188	825069	742696	613902	781304	0	762923	727850	670474	602910	394484	590206	915855	829456	347246	763796	768746	765351	644104	769670	671476	639420	693792	702726	679919	0	732745	650576	869512	822935	919067	828686	918962
Eucgr.I02173.1	scaffold_9	31588887	AT1G72300.1	Leucine-rich receptor-like protein kinase family protein	1584370	2763480	2744580	2017840	1803600	2744830	2154690	3176090	1682930	1826780	1950200	1976400	2314460	2146970	2767710	2285350	3264560	0	1877410	1627130	2677650	1185000	713758	1514260	1948500	2863720	1403720	2269690	2481170	2477110	1382500	1714190	2636750	1820270	2385560	2788180	1558230	0	1846970	2274690	2388740	1980470	2136200	2143710	3011820
Eucgr.I02174.1	scaffold_9	31601388	AT1G78690.1	Phospholipid/glycerol acyltransferase family protein	35426.9	63159	57860.1	22747.5	80945.4	37240.7	11363.2	49095.6	47471.8	50503.7	75799.5	76587.1	72651.5	58975.7	69807.9	35387	81515.8	0	39529.5	65786.3	57572.1	34539.2	86193.8	37104.6	36674.9	51395.7	71163.4	73609.4	51490.2	81925.8	26602.7	48487.4	75323.2	33564.2	58426.7	68816.1	74111.3	0	35068.5	22349.4	47987	40146	50918.3	65916.1	24366.5
Eucgr.I02175.1	scaffold_9	31608297			12517.3	21698.4	64784.7	26571.5	31437.5	24045.2	18997.3	14926.6	34025.5	10015.7	20526.4	20106.9	24154	6355.54	44588.7	56562.6	25114.2	0	34673	15781.3	19541.7	3162.98	2379.63	52142.1	16306.3	53279.4	13390.7	2243.97	18331.5	17506.9	19999.5	27007.3	39006.6	5286.07	38354.2	8643.47	10730.8	0	10509.8	25466	16614.1	44319.7	17998.8	19892.7	24023.5
Eucgr.I02176.1	scaffold_9	31608445	AT5G65930.2	kinesin-like calmodulin-binding protein (ZWICHEL)	1619450	3049300	3572450	2429740	2263620	3715240	2589400	3966570	2601410	2450100	2835150	3316160	2773160	2844940	3130490	2071180	3218220	0	2453570	2245190	3690580	1858690	1152770	1944990	3124410	3582090	1460140	2594900	3405720	2795900	1931750	1987530	3085990	2115340	3623730	2885240	2850100	0	2805360	2134610	4479080	3042110	2805130	2503430	3599610
Eucgr.I02177.1	scaffold_9	31618786	AT1G14130.1	2-oxoglutarate (2OG) and Fe(II)-dependent oxygenase superfamily protein	437270	568793	619428	459225	519252	421550	638267	711735	378670	460068	737950	405369	625483	700474	724969	264967	708397	0	391928	562639	540541	499874	405870	448537	482980	463259	321130	617687	514373	489248	565823	791023	363682	379347	761690	538540	360779	0	478637	417208	620742	459720	468710	620296	851163
Eucgr.I02178.1	scaffold_9	31623886	AT1G14130.1	2-oxoglutarate (2OG) and Fe(II)-dependent oxygenase superfamily protein	0	0	0	0	0	0	0	0	0	0	0	0	0	0	0	0	0	0	0	0	0	0	0	0	0	0	0	0	0	0	0	0	0	0	0	0	0	0	0	0	0	0	0	0	0
Eucgr.I02179.1	scaffold_9	31624759	AT5G06740.1	Concanavalin A-like lectin protein kinase family protein	0	0	0	0	0	0	0	0	0	0	0	0	0	0	0	0	0	0	0	0	0	0	0	0	0	0	0	0	0	0	0	0	0	3190.91	0	0	9069.84	0	0	0	6434.91	0	0	4437.14	6566.51
Eucgr.I02180.1	scaffold_9	31629606	AT5G06740.1	Concanavalin A-like lectin protein kinase family protein	0	0	3426.42	2522.95	0	8685.78	0	0	3080.57	0	0	0	13521.3	0	0	9890.22	0	0	4198.19	0	0	0	0	0	0	0	0	0	0	0	0	0	0	0	1700.56	2792.69	4837.23	0	0	0	0	8471.32	0	2494.08	6904.83
Eucgr.I02181.1	scaffold_9	31631993	AT5G06740.1	Concanavalin A-like lectin protein kinase family protein	120833	250330	130058	87549.3	40225.7	138763	117204	110561	60328.4	74305.8	135479	57199	116453	133431	114192	211650	277154	0	85154.7	159854	204734	135875	59409	79465.5	104220	36389.2	366143	55365.1	239466	312333	87295.6	166229	146773	40711.3	91650.9	233601	244043	0	39448.7	40290.3	53396.1	82311.7	293737	75488.4	23895.4
Eucgr.I02182.1	scaffold_9	31645423	AT3G25190.1	Vacuolar iron transporter (VIT) family protein	0	0	0	0	0	0	0	0	0	0	0	0	0	0	0	0	0	0	0	0	0	0	0	0	0	0	0	0	0	0	0	0	0	0	0	0	0	0	0	0	0	0	0	0	0
Eucgr.I02183.1	scaffold_9	31680645	AT3G43660.1	Vacuolar iron transporter (VIT) family protein	0	0	0	0	0	0	0	0	0	0	0	0	0	0	0	0	0	0	0	0	0	0	0	0	0	0	0	0	0	0	0	0	0	0	0	0	0	0	0	0	0	0	0	0	0
Eucgr.I02184.1	scaffold_9	31688581	AT3G43660.1	Vacuolar iron transporter (VIT) family protein	0	0	0	0	0	0	0	0	0	0	0	0	0	0	0	0	0	0	0	0	0	0	0	0	0	0	0	0	0	0	0	0	0	0	0	0	0	0	0	0	0	0	0	0	0
Eucgr.I02185.1	scaffold_9	31697464	AT4G38180.1	FAR1-related sequence 5	2350.95	0	0	1210.03	0	0	5925.62	4045.3	4453.34	0	0	2048.57	3697.48	1843.15	0	4331.26	0	0	0	6631.95	0	6936.98	0	2697.96	1335.49	1868.09	0	3222.82	3304.68	1916.85	0	10402.3	0	11595.3	3567.39	1956.45	0	0	2044.34	6706.88	1741.73	0	1774.76	0	0
Eucgr.I02186.1	scaffold_9	31718248	AT5G06740.1	Concanavalin A-like lectin protein kinase family protein	0	2229.75	0	4048.66	0	2336.58	0	1900.83	1137.84	0	7186.77	0	0	0	0	34122.1	0	0	0	0	0	0	1971.46	0	0	3630.53	0	0	0	3817.67	1589.92	0	0	5541.06	2620.5	4303.46	1253.83	0	1954.84	0	0	4154.2	2576	0	0
Eucgr.I02187.1	scaffold_9	31741099	AT3G43660.1	Vacuolar iron transporter (VIT) family protein	0	0	0	0	0	0	0	0	0	0	0	0	0	0	0	0	0	0	0	0	0	0	0	0	0	0	0	0	0	0	0	0	0	0	0	0	0	0	0	0	0	0	0	0	0
Eucgr.I02188.1	scaffold_9	31756910	AT5G06740.1	Concanavalin A-like lectin protein kinase family protein	0	0	0	0	0	0	0	0	1937.35	0	0	0	0	0	0	0	0	0	0	0	0	8660.2	0	0	0	0	0	0	0	3589.12	0	0	0	2473.46	0	0	0	0	0	3262.1	0	0	0	0	0
Eucgr.I02189.1	scaffold_9	31801456	AT5G06740.1	Concanavalin A-like lectin protein kinase family protein	0	0	9586.78	3697.31	0	0	0	0	4164.97	0	0	0	0	0	5372.57	7258.73	0	0	6172.82	0	0	13375	0	4036.49	0	0	0	0	0	0	0	0	9849.08	7625.25	0	0	0	0	0	0	0	3731.36	9488.48	3611.68	0
Eucgr.I02190.1	scaffold_9	31804630	AT5G05930.1	guanylyl cyclase 1	105880	64239.4	64972.8	65733.6	144944	59148.3	71955.9	87878.5	72155.7	58370.2	20484.3	49835.5	46802.2	71665.6	100531	121365	115946	0	95609.9	55647.5	0	73925.8	39654.3	118598	55617.3	75958.3	44515.8	89662.6	106107	62732.3	85356.4	64075.1	60188.9	40744.1	123048	61001.9	167749	0	128552	121619	76057.7	47736.2	136300	81890.2	54566
Eucgr.I02191.1	scaffold_9	31819621	AT2G01970.1	Endomembrane protein 70 protein family	0	157208	12743.7	230090	228407	234032	57990.6	247828	287461	178108	0	21183.3	35989.3	117802	63640.3	162646	89981.1	0	82660.8	0	85631.4	15696.2	13017.4	192229	244050	178390	75084.9	345676	252970	48204.3	65579.3	198971	85514.3	94224.8	208524	230808	71880.5	0	0	159047	143869	157074	244495	188639	103621
Eucgr.I02192.1	scaffold_9	31822168	AT5G06740.1	Concanavalin A-like lectin protein kinase family protein	0	0	0	2059.32	6886.36	0	6348.67	0	0	0	0	0	2723.11	2181.57	0	28637.3	0	0	5115.98	0	0	0	0	0	0	0	13249.2	0	0	1959.63	0	0	0	2874.51	2667.21	4387.95	1280.4	0	0	0	0	0	2655.9	2027.95	0
Eucgr.I02193.1	scaffold_9	31830869	AT3G43660.1	Vacuolar iron transporter (VIT) family protein	0	0	0	7099.53	0	0	0	9141.07	0	0	0	0	18853.8	0	0	36915.1	0	0	0	0	0	0	0	0	0	0	0	0	0	0	0	0	0	0	0	0	0	0	0	0	0	0	9305.36	13608.1	0
Eucgr.I02194.1	scaffold_9	31849281	AT5G06740.1	Concanavalin A-like lectin protein kinase family protein	0	0	0	0	0	0	0	0	3287.25	0	0	0	2529	0	2786.07	0	0	0	3088.48	0	0	7450.26	0	0	0	3488.86	16453.1	2161.95	2389.3	3725.36	0	2268.51	0	2666.62	0	0	1168.1	0	1885.35	1868.22	0	2008.02	9766.96	1852.66	2589.37
Eucgr.I02195.1	scaffold_9	31862172	AT3G51520.1	diacylglycerol acyltransferase family	0	0	5022.66	3288.57	0	7938.03	26401.7	8830.08	6583.66	0	0	4762.31	4585.55	4249.23	0	0	0	0	0	0	0	0	0	14230.3	0	0	0	0	0	0	3182.54	0	0	2516.03	0	9059.2	2126.65	0	0	0	0	3810.92	4484.97	0	0
Eucgr.I02196.1	scaffold_9	31866470	AT1G20925.1	Auxin efflux carrier family protein	0	0	0	0	0	0	0	0	0	0	0	0	0	0	0	0	0	0	0	0	0	0	0	0	0	0	0	0	0	0	0	0	0	0	0	0	0	0	0	8229.48	0	0	0	0	0
Eucgr.I02197.1	scaffold_9	31874363	AT1G76520.1	Auxin efflux carrier family protein	3052980	5027310	2695510	2153120	779272	1194430	3038780	2843350	2125090	3044660	1766220	509214	2752550	1750680	1774090	1860980	2003260	0	1294840	1811730	798905	3240840	1577990	2562580	2628480	545747	962224	835525	899409	948996	3828740	2245640	730548	337448	2037830	3965530	1304220	0	701882	430582	640110	612012	1832200	1292540	515981
Eucgr.I02198.1	scaffold_9	31896368	AT2G17410.1	ARID/BRIGHT DNA-binding domain-containing protein	689535	1381090	1455260	1074620	1127950	1251200	1103380	1423600	1127360	1271550	1013340	1277670	1155530	1133850	1119380	755337	1087280	0	1037050	1017380	1062630	800341	580609	1049770	1215130	1158210	574422	1273110	1284420	1086970	843819	1145050	942536	681978	1196060	1300110	1228470	0	1304710	804328	1239850	1213870	1137990	1008350	1131950
Eucgr.I02199.1	scaffold_9	31907023			62123.5	83275.2	71469.6	53844.2	15878.1	167014	77419.8	68034.8	152477	117332	121457	128782	121230	159503	80714.9	112229	50599.2	0	148114	116768	136305	267156	190608	66496.4	121284	128789	188658	69378	126613	49205.2	37793.3	125426	52563.8	80022.5	103601	141290	254231	0	100831	88443.1	111893	233424	81022.6	338818	324284
Eucgr.I02200.1	scaffold_9	31915036	AT1G76490.1	hydroxy methylglutaryl CoA reductase 1	0	0	0	3281.73	0	0	0	0	1009.01	0	0	0	0	0	0	3819.04	0	0	0	0	0	0	0	0	0	0	0	0	0	0	0	0	0	0	1076.47	0	0	0	0	0	0	1889.54	0	0	0
Eucgr.I02201.1	scaffold_9	31928499	AT1G76460.1	RNA-binding (RRM/RBD/RNP motifs) family protein	2162990	3005390	2305440	1915900	2178000	2605530	2409370	2596130	2358320	2684840	1907120	2371170	2443490	2370880	2335830	1783700	2930410	0	1868230	2435940	2335160	2990750	1931240	2572660	1972380	2582600	1649340	2723010	2285120	3365030	1993930	2494430	2407870	1989860	1855950	2926510	2211230	0	3305670	1695010	1858870	1978390	2610360	1936490	2105550
Eucgr.I02202.1	scaffold_9	31932995			14987.5	5129.65	5869.54	11034.4	0	26082.5	0	4685.27	7619.41	4526.91	0	0	5001.64	4155.81	5880.59	3707.06	0	0	3030.43	7503.39	10026.4	0	0	4081.39	3632.82	4082.44	0	8393.52	4671.95	13055.6	11329.4	9395.51	0	0	2562.97	0	0	0	9974.04	16956.2	0	12848.3	4767.46	18467.4	0
Eucgr.I02203.1	scaffold_9	31935827	AT5G65950.1		472362	1053820	891908	624013	559876	941952	719759	1120700	659805	725822	752917	774021	764772	817804	908570	571811	873164	0	601039	665763	893128	399640	300248	471775	770012	918812	405119	737103	813914	813772	480954	657863	799110	501725	722687	982440	622692	0	658236	533175	846198	689296	833465	720183	923957
Eucgr.I02204.1	scaffold_9	31946267	AT2G33620.1	AT hook motif DNA-binding family protein	3166.63	7701.2	75156.1	34189.5	43272.4	15438.5	0	68361.5	52772	108205	58753.5	100858	22475.1	20317.8	0	59005.6	3755.65	0	102990	74387.7	17775.9	9547	23768.8	80162.5	54580	110034	52265	109528	17009.9	19621.2	48686.5	65271	43799.8	52793.7	63028.4	25169.5	18672.6	0	70199.1	90383.9	76316.6	30203	32235.1	96427.6	110223
Eucgr.I02205.1	scaffold_9	31956761	AT4G35470.1	plant intracellular ras group-related LRR 4	998607	1852000	1632710	1172280	1313690	1513680	1308890	1594900	1293580	1318680	1531290	1365570	1144710	1297030	1251640	1091100	1123250	0	1163130	984346	1451090	978465	815850	1220190	1199960	1540670	816501	1337160	1294410	1219010	1043160	1088760	1072140	857564	1432130	1543840	1334810	0	1304370	1182830	1303420	1127710	1002210	1260280	1682230
Eucgr.I02206.1	scaffold_9	31965668	AT5G23650.1	Homeodomain-like transcriptional regulator	0	0	0	0	0	0	0	0	0	0	0	0	0	0	0	0	0	0	0	0	0	0	0	0	0	0	0	0	0	0	0	0	0	0	0	0	0	0	0	0	0	0	0	0	0
Eucgr.I02207.1	scaffold_9	31971129	AT5G08520.1	Duplicated homeodomain-like superfamily protein	0	5294.89	5894.92	0	0	4391.06	0	0	0	0	0	0	0	0	0	8084.35	0	0	6014.7	0	0	0	0	0	0	0	0	0	0	0	0	0	0	2818.38	0	0	0	0	4130.79	0	0	0	0	0	0
Eucgr.I02208.1	scaffold_9	31975452	AT4G35300.1	tonoplast monosaccharide transporter2	1443.46	5098.8	16177.9	2490.13	9450.68	2874.7	4524.77	5917.54	4036.14	3189.96	5105.14	4818.23	3407.93	4400.77	18852.4	30276.9	3232.21	0	4083.39	8897.74	0	2276.87	0	17398.6	16956.3	6788.69	1598.3	20544.2	6322.8	16032.1	4633.27	12560.8	3717.38	2754.35	4267.83	3049.49	2435.96	0	1528.02	4794.63	0	0	4917.45	4959	1939.61
Eucgr.I02209.1	scaffold_9	31981303	AT3G51490.2	tonoplast monosaccharide transporter3	0	1852.06	0	0	0	1501.33	0	0	821.301	3313.67	0	0	0	0	0	0	5202.42	0	1042.23	1285.41	0	0	0	1368.52	0	0	0	1488.38	0	1532.88	0	0	3934.39	0	1751.26	0	2545.25	0	0	1703.75	0	0	0	0	0
Eucgr.I02210.1	scaffold_9	31986893	AT5G65960.1	GTP binding	968143	1658850	1697990	1133980	1171740	1216590	1274270	1773670	1485510	1474950	1444030	1459860	1506200	1593900	1532070	1114620	1426600	0	1243090	1288190	1280810	1615410	1254170	1329510	1485260	1306480	730193	1319030	1142760	1139030	1114950	1313980	1092440	923767	1577790	1531320	1437630	0	1292050	910201	1532050	1410570	1265990	1692220	1579560
Eucgr.I02211.1	scaffold_9	31991648	AT1G76410.1	RING/U-box superfamily protein	15282.3	0	6879.68	0	0	5684.76	0	5351.43	5722.81	0	19253	45183.3	20546.6	74305.2	40196.3	5374.53	25374.4	0	115243	9815.04	15470.3	0	0	20585.9	20633.7	10667.3	6232.67	11887.9	12150.1	70449.4	4460.86	12684.7	44192.2	19032.7	6127.36	6192.52	35465.6	0	5221.73	12357.3	35726.6	82822.7	52389.4	117695	405497
Eucgr.I02212.1	scaffold_9	31997220	AT2G17480.1	Seven transmembrane MLO family protein	2995.5	3488.95	0	3738.93	0	11909.7	13364.4	0	841.685	0	5080.81	0	1712.44	5973.99	10529.3	0	6636.16	0	1041.55	0	19021	4722.94	0	0	1312.52	1425.04	3387.56	0	4886.95	5830.79	0	1603.7	7413.22	948.298	1768.48	21893.7	21123.9	0	1477.31	5119.94	8667.13	21433	8368.17	2536.42	0
Eucgr.I02213.1	scaffold_9	32004882	AT1G11310.1	Seven transmembrane MLO family protein	0	2152.91	0	0	0	1611.84	0	0	0	0	0	1902.77	0	8731.14	0	0	5730.96	0	0	0	0	0	0	0	0	0	0	0	0	3456.97	0	0	0	0	0	12481.2	3757.24	0	0	0	0	4802	1798.83	0	0
Eucgr.I02214.1	scaffold_9	32010459	AT1G42960.1		422851	504487	445550	393102	357803	335825	439554	486022	499490	429083	590758	542258	456227	594519	492629	363542	604925	0	462622	527079	425243	945872	563994	439721	399227	501803	273408	403767	418186	597547	412048	471162	364805	281175	500080	482041	515510	0	566198	276718	448980	510550	494242	611809	549270
Eucgr.I02215.1	scaffold_9	32019312	AT5G65980.1	Auxin efflux carrier family protein	55613.1	76700.4	66341.5	69432.9	167300	101869	124883	55653.8	84552.6	46619.2	24311.8	127793	71371.6	79619.7	102167	59081.1	406288	0	116416	215823	92233.6	116072	39580.9	122007	100514	96174	311539	299992	343380	388224	96171	310559	400813	344311	36942.6	79221.8	263532	0	138796	70425.1	196028	146737	192815	101852	65855.1
Eucgr.I02216.1	scaffold_9	32027934	AT3G51480.1	glutamate receptor 3.6	440773	598271	568360	404153	340714	477916	593236	576910	268825	405806	251793	205366	503885	372504	603507	427035	749124	0	260731	449866	443707	272733	153559	313208	540252	439234	346469	403412	517161	439602	409659	559258	467818	395789	449527	626367	307008	0	267989	165304	251552	293941	508382	444700	239725
Eucgr.I02217.1	scaffold_9	32048092	AT3G51470.1	Protein phosphatase 2C family protein	34446.2	9844.73	16640.5	13144.4	0	2554.75	0	25068.5	20264.7	14276.3	9617.56	9031.87	20585.2	13592.6	11946.4	21091.4	42527.9	0	10655.6	28613.1	0	8687.64	3620.19	18810.2	26996.4	2652.46	0	5023.91	0	2672.17	32016.5	16608.6	7048.05	3247.15	18510.9	17181.9	8876.33	0	8351.33	3053.08	0	9798.12	2920.89	29665.7	11200.2
Eucgr.I02218.1	scaffold_9	32052604	AT2G17525.1	Pentatricopeptide repeat (PPR) superfamily protein	80797.2	144565	155568	94449.9	87950.2	109965	128846	148585	89311.1	97290.8	121170	130987	138747	106239	121898	137485	179442	0	87031.4	158487	91687.8	109255	86796	104566	105222	136071	98989.7	116226	112669	180684	89120.5	111610	213084	85797.1	106003	154373	120481	0	125751	108026	117679	156283	148383	146403	149266
Eucgr.I02219.1	scaffold_9	32055121	AT4G35500.1	Protein kinase superfamily protein	1138520	2083870	2021270	1270470	1531940	1742270	1545470	2005420	1663470	1634850	1589790	1876830	2024510	2071000	1576360	1155550	1501120	0	1325760	1654580	2125450	1710210	1305390	1492220	1637650	1706000	1106010	1505750	1655510	1419060	1428080	1569670	1468480	1127720	1570100	2418020	1784340	0	1710620	1194000	2104220	2121230	2041840	1818210	2143450
Eucgr.I02220.1	scaffold_9	32061512	AT4G35510.1		1551430	2836750	2280890	1477160	1731080	1812130	1735100	2167490	1588360	1651770	2056430	2080430	1838860	2598790	1787790	1383780	1625150	0	1426110	1482780	2326310	2374860	1769160	1569710	1869400	1902770	1366610	1615290	1632470	1524750	1419720	1707560	1417880	916227	1460870	2847710	2316430	0	2026980	1243870	1892540	2167230	1791390	1824590	2373930
Eucgr.I02221.1	scaffold_9	32070247	AT4G35530.1	phosphatidylinositolglycan-related	544877	716434	452442	411586	426447	562730	591153	429799	489458	382035	486524	407558	646419	844165	686999	426620	682010	0	446585	485601	587286	923490	474427	392754	415258	442818	293447	342478	560347	514706	321405	487500	483881	336799	474098	661458	575863	0	405845	386075	334394	563946	545813	477273	415422
Eucgr.I02222.1	scaffold_9	32075748	AT4G35550.1	WUSCHEL related homeobox 13	3359140	5024880	4390970	5004020	4581750	4213310	5040630	5197080	5631770	4908920	4293830	4746170	5757080	5293520	5121980	4809360	5249750	0	4568760	5514640	3618490	5718150	3925720	5646090	5076450	5063150	2666110	4647020	4108470	5266130	4364510	5461860	4770040	4000380	6185250	5667770	4281730	0	5512360	3356050	4500930	4484390	5234490	7251000	6007840
Eucgr.I02223.1	scaffold_9	32077664			25598.6	31278.2	23616.9	32652.8	20114	38747.8	15324.5	13594.8	39949.3	28338.7	17241.8	12286.1	29584.9	20628	13913.9	37932	17765	0	29421.9	30965.8	7950.03	74571.4	19235.8	31242.8	29526	4713.74	11912.8	24670.9	25003.8	30490.5	23634.9	47615.7	24249.2	11607.1	15149.9	36660.1	25251.8	0	14641.6	31860.5	22302.6	40228	49471.3	27235.5	6491.47
Eucgr.I02224.1	scaffold_9	32089957			0	0	39487.2	24196.7	0	0	0	6532.07	21451.3	57873.3	22613.3	13994.7	6719.79	0	9314.86	73136.1	0	0	15990.6	5090.61	0	0	0	20910.1	0	0	0	11724.3	0	0	0	0	0	0	6641.39	0	0	0	0	0	0	5470.25	6649.88	9845.51	8402.49
Eucgr.I02225.1	scaffold_9	32091675	AT5G66005.3	Expressed protein	123531	202050	517820	240517	454222	179163	200480	298555	376495	374892	331884	438246	185237	178849	188839	244568	230243	0	378453	492088	218077	188493	243025	476777	295596	457538	362257	538651	205929	338112	404932	463483	268978	163748	339305	197884	377015	0	435816	291406	404936	243477	235361	487608	423660
Eucgr.I02226.1	scaffold_9	32095435	AT3G06540.1	Rab escort protein	576622	988078	941659	606913	654257	823545	855971	950280	657889	734720	750699	764059	897453	888031	808479	603880	771634	0	638767	764958	730120	739463	443324	688319	893332	869657	525728	729376	794440	765102	563807	754983	746230	513248	789917	878256	757889	0	765605	581833	631651	662845	797289	669708	825037
Eucgr.I02227.1	scaffold_9	32105745	AT2G17220.1	Protein kinase superfamily protein	55698.5	57904.2	59625.6	40356.4	51962.5	106984	45699.9	67413.8	65053.3	65846.6	68278.8	73080.8	74762.9	99551.3	62569.1	46800.9	75403.3	0	63459.2	70813.1	66715.7	135217	124487	66762.8	63039	104167	85938.1	84301.2	85962.4	89354.8	49972.5	64967.3	59072.5	94443.8	53243.6	63459.3	81288.5	0	86999.9	74691.4	90773.9	184329	117058	146780	165955
Eucgr.I02228.1	scaffold_9	32116588	AT2G17570.1	Undecaprenyl pyrophosphate synthetase family protein	267880	307426	433610	452156	423216	434619	357659	468191	355249	498233	359949	473733	399165	265741	318159	279018	378354	0	389893	622752	323200	283264	229783	601908	497312	561983	383424	534489	593095	497875	391211	586125	305804	325988	466630	314075	374591	0	637698	351923	502103	370731	403034	428819	352712
Eucgr.I02229.1	scaffold_9	32121274	AT3G51460.1	Phosphoinositide phosphatase family protein	1666290	2413650	2129370	1654860	1656700	2397560	1901500	2343150	1699420	1687470	1158540	1586530	1883410	1742040	1789530	1078040	1807150	0	1319000	1496960	1827440	1861540	927058	1601010	1837860	1836980	863914	1618780	2364680	1833970	1577880	2024400	1779510	1243390	1988580	2445180	2223130	0	1665790	977372	1551210	1484780	1841690	1656790	1824940
Eucgr.I02230.1	scaffold_9	32138234	AT2G17580.1	Polynucleotide adenylyltransferase family protein	90050.4	152023	150205	132147	165128	182146	153416	156826	158193	145316	100000	138204	158331	179582	164160	120436	215190	0	177053	181743	119976	144361	55997.7	149082	146985	132606	140897	135635	146035	212878	144629	143396	180379	98336.4	165932	167867	134235	0	162744	146545	118548	139341	156270	187913	187838
Eucgr.I02231.1	scaffold_9	32148328	AT4G35630.1	phosphoserine aminotransferase	7203630	13770100	10777900	7554890	9768940	12053900	9225800	10972800	8657650	6829520	12071900	11562900	9608730	14277000	10498100	5420930	8551010	0	6910130	6801760	17522600	13911900	8992920	6333400	8440660	10524200	8659750	7314270	10226400	8710740	6753140	7417160	8794150	5710980	8911990	14354000	14831100	0	9843630	6216780	12487700	13851300	9426940	8893650	15678200
Eucgr.I02232.1	scaffold_9	32156340	AT4G35260.1	isocitrate dehydrogenase 1	2176340	2517020	2747020	1828030	1865030	1887050	1761220	2161370	1881800	1672240	1794510	2151890	2087100	1900090	1878460	1953240	2047190	0	1312240	2202120	1913100	2304670	1860480	2076770	2068980	2462660	1826490	2254700	2088310	2488140	2348450	2730780	2009360	1551970	1894110	2342750	1970020	0	2559880	1801940	1829150	1808060	1864960	2176240	2354850
Eucgr.I02233.1	scaffold_9	32164577	AT2G17650.1	AMP-dependent synthetase and ligase family protein	27160.9	34153.8	22600.3	41297	0	0	56628.3	48247.3	79719.5	33694.1	78933.3	4598.86	31814.8	99518.6	22460.4	5159.67	25526.3	0	70118.5	21711.9	0	114462	145826	15930	10561.1	1352.56	0	1367.66	0	0	12415.7	33107.6	0	899.088	71903.9	54464.7	2071.83	0	2879.83	1567.85	0	5272	13773.7	46655.4	1892.93
Eucgr.I02234.1	scaffold_9	32167335			0	3855.06	0	0	0	6141.27	0	0	0	0	0	0	0	0	0	0	0	0	0	0	0	0	0	0	0	0	0	0	0	0	0	0	0	0	0	0	0	0	0	0	0	0	0	0	0
Eucgr.I02235.1	scaffold_9	32198644	AT1G20560.1	acyl activating enzyme 1	0	0	0	0	0	0	0	0	0	0	0	0	0	0	0	1745.9	0	0	0	0	0	0	0	0	0	0	0	0	0	0	0	0	0	0	0	0	0	0	0	0	0	0	0	0	0
Eucgr.I02236.1	scaffold_9	32215989	AT4G36660.1	Protein of unknown function (DUF1195)	40282.7	0	15403.9	18948.4	80599.9	0	0	25231.5	0	12738.9	0	0	0	0	35512.1	0	14085.5	0	0	9554.6	0	19621	16778.4	0	0	12050.4	0	0	0	12114.5	0	12116.1	0	21991.1	0	13527.6	6485.17	0	24673.2	12962	26546	21462.8	12784.9	0	16478
Eucgr.I02237.1	scaffold_9	32262707	AT2G17650.1	AMP-dependent synthetase and ligase family protein	0	0	0	0	0	0	0	0	0	0	0	0	0	0	0	0	0	0	0	0	0	0	0	0	0	0	0	0	0	0	0	0	0	0	0	0	0	0	0	0	0	0	0	0	0
Eucgr.I02238.1	scaffold_9	32333659	AT4G00980.1	zinc knuckle (CCHC-type) family protein	0	6577.45	0	0	0	0	0	0	0	0	0	0	0	0	0	0	0	0	0	0	0	0	0	0	0	0	0	0	0	5264.42	0	0	0	0	0	0	0	0	0	0	0	0	5713.99	0	0
Eucgr.I02239.1	scaffold_9	32379182	AT1G20560.1	acyl activating enzyme 1	0	0	0	0	0	0	0	0	0	0	0	0	0	3910.92	0	10989.8	0	0	0	0	0	0	0	0	0	0	0	0	0	0	0	4225.95	0	0	0	0	0	0	0	0	0	0	0	0	0
Eucgr.I02240.1	scaffold_9	32419021	AT4G01700.1	Chitinase family protein	0	0	0	0	0	0	0	0	0	0	0	0	0	0	0	0	0	0	0	0	0	0	0	0	0	0	0	0	0	0	0	0	0	0	0	0	0	0	0	0	0	0	0	0	0
Eucgr.I02241.1	scaffold_9	32435200	AT1G20560.1	acyl activating enzyme 1	0	0	0	0	0	0	0	0	0	0	0	0	0	0	0	0	0	0	0	0	0	0	0	0	0	0	0	0	0	0	0	0	0	0	0	0	0	0	0	0	0	0	0	0	0
Eucgr.I02242.1	scaffold_9	32479428	AT3G12500.1	basic chitinase	0	0	0	0	0	0	0	0	0	0	0	0	0	0	0	0	0	0	0	4003.91	0	0	0	0	0	0	0	0	0	0	0	0	0	2887	0	0	0	0	0	0	0	0	0	0	0
Eucgr.I02243.1	scaffold_9	32503031	AT1G20560.1	acyl activating enzyme 1	0	0	0	0	0	0	0	0	0	0	0	0	0	0	0	0	0	0	0	0	0	0	0	0	0	0	0	0	0	0	0	0	0	0	0	0	0	0	0	0	0	0	0	0	0
Eucgr.I02244.1	scaffold_9	32584963	AT1G20560.1	acyl activating enzyme 1	0	0	0	0	0	0	0	0	0	0	0	0	0	0	0	0	0	0	0	0	0	0	0	0	0	0	0	0	0	0	0	0	0	0	0	0	0	0	0	0	0	0	0	0	0
Eucgr.I02245.1	scaffold_9	32607642	AT5G45100.1	SBP (S-ribonuclease binding protein) family protein	0	0	0	0	0	0	0	0	0	0	0	0	0	0	0	0	0	0	0	0	0	0	0	0	0	0	0	0	9028.4	0	0	0	0	0	0	0	0	0	0	0	0	0	0	0	0
Eucgr.I02246.1	scaffold_9	32631357	AT3G12500.1	basic chitinase	0	0	0	0	25075.1	0	0	0	0	0	0	0	0	0	0	0	0	0	0	0	0	0	0	0	0	0	0	0	0	0	0	0	0	0	0	0	0	0	0	0	0	0	0	6489.71	0
Eucgr.I02247.1	scaffold_9	32655898	AT1G08590.1	Leucine-rich receptor-like protein kinase family protein	0	0	0	0	0	0	0	0	0	0	0	0	0	0	0	0	0	0	0	0	0	0	0	6310.22	0	0	0	0	0	0	0	0	0	0	2202.57	0	0	0	0	0	0	0	3793.76	0	0
Eucgr.I02248.1	scaffold_9	32674600	AT4G08850.1	Leucine-rich repeat receptor-like protein kinase family protein	0	0	0	0	0	0	3211.08	0	0	0	0	0	0	0	0	0	0	0	0	0	0	0	0	0	0	0	0	0	0	0	0	1017.84	0	0	550.828	0	0	0	1146.56	0	0	0	1060.25	788.738	0
Eucgr.I02249.1	scaffold_9	32736163	AT3G28710.1	ATPase, V0/A0 complex, subunit C/D	4682460	8626780	5002530	6741920	8848780	8638540	6347600	6962360	6618130	8953960	6309970	10694200	7177300	7353070	6937360	6807050	5775040	0	5483060	5221180	9909020	6252230	5029150	7010670	6936710	9425130	4403980	9086840	11419700	7773810	5357190	6539200	8249340	6241890	7525580	8162500	11890900	0	11162500	5222950	10325000	9682190	6712670	8668520	10201200
Eucgr.I02250.1	scaffold_9	32757557	AT4G08850.1	Leucine-rich repeat receptor-like protein kinase family protein	0	1555.27	0	4265.44	0	0	0	2661.76	1871.25	3453.92	4193.52	1333.76	2460.04	0	0	17488.1	1347.68	0	0	2655.02	3029.45	0	0	929.439	0	1208.9	6092.6	3216.22	0	2462.86	0	1159.2	0	2075.14	5830.46	0	0	0	0	0	2351.95	6241.75	2399.28	874.293	1625.48
Eucgr.I02251.1	scaffold_9	32766340	AT4G08850.1	Leucine-rich repeat receptor-like protein kinase family protein	0	3231.45	0	3523.77	0	0	7839.01	0	1929.62	3611.58	0	0	2613.42	1237.74	0	3097.98	0	0	0	0	0	0	0	1910.71	955.366	0	0	0	2340.86	1293.94	0	1206.19	0	0	2653.33	0	0	0	0	0	1238.87	2175.86	1267.75	3662.2	0
Eucgr.I02252.1	scaffold_9	32832896	AT4G20140.1	Leucine-rich repeat transmembrane protein kinase	0	0	0	0	0	0	0	0	0	0	0	0	0	0	0	0	0	0	0	0	0	0	0	0	0	0	0	0	0	0	0	0	0	0	0	0	0	0	0	0	0	0	0	0	0
Eucgr.I02253.1	scaffold_9	32837570	AT1G35710.1	Protein kinase family protein with leucine-rich repeat domain	0	0	0	0	0	0	0	0	0	0	0	0	0	0	0	0	0	0	0	0	0	0	0	0	0	0	0	0	0	0	0	0	0	0	0	0	0	0	0	0	0	0	0	0	0
Eucgr.I02254.1	scaffold_9	32838689	AT1G27870.1	Polynucleotidyl transferase, ribonuclease H-like superfamily protein	3247.37	0	0	8631.93	8461.21	10220.8	25006.5	19657.6	27234	0	0	0	0	2699.05	23503.8	46600.3	3021.68	0	8773.52	2216	0	0	0	2347.66	0	15863.3	0	7476.54	0	0	8882.04	2764.85	27759.4	0	4635.64	17123.5	0	0	0	0	0	0	17104.8	12750.8	22512.7
Eucgr.I02255.1	scaffold_9	32853664	AT3G01220.1	homeobox protein 20	0	0	0	0	0	0	0	0	0	0	0	20663.9	0	0	0	0	0	0	0	0	47975.7	0	0	0	0	0	38052.2	17034.3	0	0	0	0	0	0	0	0	61436.3	0	30058.6	0	0	29036.6	0	0	4896.98
Eucgr.I02256.1	scaffold_9	32867307	AT4G08850.1	Leucine-rich repeat receptor-like protein kinase family protein	0	0	0	0	0	0	0	2661.63	0	0	8712.65	0	0	0	0	2014.31	0	0	0	0	0	0	0	4055.71	0	0	0	0	0	0	0	0	0	1409.36	0	0	0	0	0	0	0	0	0	0	0
Eucgr.I02257.1	scaffold_9	32869769	AT1G35710.1	Protein kinase family protein with leucine-rich repeat domain	0	0	0	0	0	0	0	0	0	0	0	0	0	0	0	0	0	0	0	0	0	0	0	0	0	0	0	0	0	0	0	0	0	0	0	0	0	0	0	0	0	0	0	0	0
Eucgr.I02258.1	scaffold_9	32876350	AT4G08850.1	Leucine-rich repeat receptor-like protein kinase family protein	0	0	0	6257.76	0	1116.28	7799.18	2915.68	2742.84	1169.4	0	0	3785.02	4930.32	1888.76	0	4221.06	0	4428.75	3689.2	0	2628.73	0	973.669	0	0	0	0	0	0	0	2409.76	0	2140.03	1351.94	1317.66	0	0	0	0	1189	2187.09	0	0	0
Eucgr.I02259.1	scaffold_9	32895684			0	0	0	0	0	0	0	0	0	0	0	0	0	0	0	0	0	0	0	0	0	0	0	0	0	0	0	0	0	0	0	0	0	0	0	0	0	0	0	0	0	0	0	0	0
Eucgr.I02260.1	scaffold_9	32918700	AT1G20560.1	acyl activating enzyme 1	0	0	0	0	0	0	0	0	0	0	0	0	0	0	0	0	0	0	0	0	0	0	0	0	0	0	0	0	0	0	0	0	0	0	1356.79	0	0	0	0	0	0	0	0	0	0
Eucgr.I02261.1	scaffold_9	32936573	AT4G36660.1	Protein of unknown function (DUF1195)	11217.9	0	13065.1	0	0	0	33455	0	5225.06	0	0	0	33322	21023	0	0	0	0	0	7937.84	0	16613.4	55788.9	0	0	0	0	0	10242.4	0	0	0	0	42621	22293.8	0	10858.3	0	0	0	0	0	0	0	0
Eucgr.I02262.1	scaffold_9	32972484	AT1G20560.1	acyl activating enzyme 1	0	0	0	0	0	0	0	0	1554.23	0	0	0	0	0	0	0	0	0	1931.79	0	0	0	0	0	0	0	0	0	0	0	0	0	0	0	0	0	0	0	0	0	0	0	0	0	0
Eucgr.I02263.1	scaffold_9	32974221	AT3G51430.1	Calcium-dependent phosphotriesterase superfamily protein	0	0	0	0	0	0	0	0	0	0	0	0	0	0	0	0	0	0	0	0	0	0	0	0	0	0	0	0	0	0	0	0	0	0	0	0	0	0	0	0	0	0	0	0	0
Eucgr.I02264.1	scaffold_9	33044065	AT1G20560.1	acyl activating enzyme 1	0	0	0	0	0	0	0	0	0	0	0	0	0	0	0	1861.96	0	0	0	0	0	0	0	0	0	0	0	0	0	0	0	0	0	0	0	0	0	0	0	0	0	0	0	0	0
Eucgr.I02265.1	scaffold_9	33128778			0	0	0	0	0	0	0	0	0	0	0	0	0	0	0	0	0	0	0	0	0	0	0	0	0	0	0	0	0	0	0	0	0	0	0	0	0	0	0	0	0	0	0	0	0
Eucgr.I02266.1	scaffold_9	33160238	AT1G20560.1	acyl activating enzyme 1	0	0	0	0	0	0	0	0	0	0	0	0	0	0	0	1883.12	0	0	0	0	0	0	0	0	0	0	0	0	0	0	0	2182.39	0	0	0	0	0	0	0	0	0	0	0	0	0
Eucgr.I02267.1	scaffold_9	33181142	AT3G12500.1	basic chitinase	0	0	0	0	0	0	0	0	1354.5	0	0	0	2639.86	0	0	8596.01	0	0	1644.44	0	0	0	0	0	0	2308.59	0	4536.02	0	2313.39	0	0	0	1465.29	1435.24	0	0	0	0	0	0	8932.01	0	4011.7	3120.51
Eucgr.I02268.1	scaffold_9	33184368	AT1G20560.1	acyl activating enzyme 1	0	0	0	0	0	0	0	0	0	0	0	0	0	0	0	3359.27	0	0	0	0	0	0	0	0	0	0	0	0	0	0	0	2008.82	0	0	0	0	0	0	0	0	0	0	0	0	0
Eucgr.I02269.1	scaffold_9	33254836	AT3G12500.1	basic chitinase	0	0	0	0	0	0	0	0	0	0	0	0	0	9025.46	0	0	0	0	5932.56	0	0	0	0	0	0	0	0	0	0	0	0	0	0	0	0	0	0	0	0	0	0	0	0	0	0
Eucgr.I02270.1	scaffold_9	33281232			0	0	0	4891.73	0	0	0	0	0	0	0	0	0	0	0	0	0	0	0	0	0	0	0	0	0	0	0	5977.26	0	0	0	0	0	0	0	0	0	0	0	0	0	0	0	0	0
Eucgr.I02271.1	scaffold_9	33312271	AT3G12500.1	basic chitinase	0	0	0	0	0	0	0	0	7105.02	0	0	3488.54	0	6397.62	0	5842.49	0	0	2359.53	0	0	0	0	0	0	0	0	0	3636.81	3036.32	0	0	0	4081.85	0	0	0	0	0	0	0	12509	0	8700.95	4065.65
Eucgr.I02272.1	scaffold_9	33316192	AT2G17670.1	Tetratricopeptide repeat (TPR)-like superfamily protein	207364	278488	243572	211631	403989	322534	214129	212443	206935	199429	163436	227086	287158	214954	268826	92492.1	309994	0	251585	176131	181632	219631	66020.9	228036	209099	248656	223047	276508	386540	406755	203491	193905	306982	207237	264884	366248	277340	0	243296	226458	280108	173630	262127	241224	214286
Eucgr.I02273.1	scaffold_9	33321143	AT4G35660.1	Arabidopsis protein of unknown function (DUF241)	0	0	0	2655.99	0	0	0	0	0	0	0	0	0	0	0	5662.48	0	0	0	0	0	0	0	0	0	3197.35	0	2979.29	0	0	0	3350.84	0	0	0	0	0	0	0	0	0	0	0	0	0
Eucgr.I02274.1	scaffold_9	33327235	AT2G17680.1	Arabidopsis protein of unknown function (DUF241)	0	0	0	0	0	0	0	0	0	0	0	0	0	0	0	0	0	0	0	0	0	0	0	0	0	0	0	0	0	0	0	0	0	0	0	0	0	0	0	0	2850.78	0	0	0	0
Eucgr.I02275.1	scaffold_9	33331972	AT4G35690.1	Arabidopsis protein of unknown function (DUF241)	0	0	0	0	9373.02	0	0	0	0	0	0	0	0	0	0	0	0	0	0	0	0	0	0	0	0	0	0	0	0	0	0	0	0	0	0	0	0	0	0	0	0	0	0	0	0
Eucgr.I02276.1	scaffold_9	33334866	AT3G31430.1		0	0	8114.22	0	0	0	0	0	0	0	0	0	0	0	0	0	0	0	0	0	0	0	0	0	0	0	0	0	0	0	0	0	0	0	0	0	0	0	0	0	0	0	0	0	0
Eucgr.I02277.1	scaffold_9	33345049	AT4G35690.1	Arabidopsis protein of unknown function (DUF241)	0	0	10155.3	0	0	0	0	0	0	0	0	0	4306.48	0	0	6847.24	0	0	0	0	0	0	0	0	3150.69	0	0	0	0	0	0	0	0	0	4462.94	0	0	0	0	0	0	0	4190.27	3097.82	0
Eucgr.I02278.1	scaffold_9	33349983	AT4G35690.1	Arabidopsis protein of unknown function (DUF241)	32153.5	118575	140731	27286.6	23022.4	10705.9	89788.4	66089.8	67883.7	75553.6	352728	109052	24613.9	308138	132405	77685.9	173675	0	408227	43128.9	94275.4	30828.7	99091.7	25441.1	94070.9	31996.1	0	24633	15298.5	29913.4	88063.1	0	28135.4	8887.03	33814	27135.3	80766.3	0	38131.5	4191.18	20383.4	37644.5	128700	35595.2	19798.3
Eucgr.I02279.1	scaffold_9	33353424	AT4G35690.1	Arabidopsis protein of unknown function (DUF241)	0	0	0	0	0	0	11240.6	0	0	0	0	0	0	0	0	0	0	0	2567.94	0	0	0	0	0	0	0	0	0	0	3692.6	0	3992.08	0	0	0	0	0	0	0	0	0	0	0	0	0
Eucgr.I02280.1	scaffold_9	33358318	AT4G35690.1	Arabidopsis protein of unknown function (DUF241)	39026.8	51771.8	73376.6	19258.5	30252.6	51231.8	9841.79	55788.5	42396.1	44591.8	32684.3	97481.8	64938.8	69038.7	23464.3	46833.6	46887	0	51217.4	51625.1	131191	125616	20064.1	20532.7	26574.7	25809.5	16342.9	21541.4	55384.4	35692.7	30030.8	27439.5	40019.3	23649.7	52977	47580.5	51827.8	0	41553.5	19635.3	110645	53294	56607.1	54839	83053.5
Eucgr.I02281.1	scaffold_9	33361084	AT4G35690.1	Arabidopsis protein of unknown function (DUF241)	16814.1	23777.1	34214.8	26372.3	13042.5	7765.32	12450.2	0	2106.54	8876.05	13988.7	0	13859.1	4095.66	5924	17810.1	9115.3	0	5327.75	3290.36	31973.6	12700.5	5236.62	0	0	0	0	11465.7	0	7986.61	5940.75	8503.61	10433.4	2489.97	4504.52	0	2194.58	0	4029.24	4359.36	4663.49	11211.4	0	0	10720.9
Eucgr.I02282.1	scaffold_9	33368572	AT1G47670.1	Transmembrane amino acid transporter family protein	1286970	1696090	1840160	1350490	1667400	1310290	1770640	1810600	1413710	1780710	1450280	1699310	1834120	1730310	1937000	1509530	2540120	0	1189550	2723120	1549190	1783780	1083260	1923630	2027540	2118580	822817	2167890	1528010	2465290	1692040	2113470	1917010	1553790	1751620	1750810	1104940	0	1729220	838028	1313800	1285850	1955230	2509980	2107280
Eucgr.I02283.1	scaffold_9	33376443	AT3G51390.1	DHHC-type zinc finger family protein	1280450	1269470	1479780	1123410	1227020	1502220	917619	1320580	1460530	1324640	1123670	1510490	1261550	1358180	1178910	1069030	1179210	0	1195400	1166430	1344260	1875730	1310180	1337890	1154750	1504840	835506	1353810	1341060	1443450	1132160	1144110	1289500	923780	1422770	1191200	1493460	0	1410010	1228160	1354870	1293880	1142870	1276400	1767670
Eucgr.I02284.1	scaffold_9	33383359	AT2G34580.1		102899	81261.2	0	66603.1	25136.5	135999	24325.9	90286.2	146309	56206.6	55691.9	118460	32391.7	87144.3	112735	6307.35	26985.1	0	19179.7	54567.9	213025	23156.5	39785.4	43466.9	33012.9	141375	167536	172519	86138.5	279332	33705.9	170525	188520	229674	97020.3	0	69029.5	0	142417	111466	126096	144653	72488.1	62613.1	84323.2
Eucgr.I02285.1	scaffold_9	33387034	AT1G71120.1	GDSL-motif lipase/hydrolase 6	0	0	11871	0	58069.7	16089.3	0	9249.38	22979.2	0	0	0	0	0	0	37749.9	0	0	0	0	0	0	24091.2	0	0	8787.43	0	8062.6	8522.75	8938.16	0	0	70078.2	5234.65	4802.99	19296.1	4569.81	0	9235.63	19581.5	18746.5	0	0	0	35770.5
Eucgr.I02286.1	scaffold_9	33406188	AT5G18430.1	GDSL-like Lipase/Acylhydrolase superfamily protein	0	0	4481.21	0	0	0	0	0	0	0	0	0	0	0	0	0	0	0	0	2817.33	0	0	0	0	0	0	0	0	0	0	0	0	0	0	0	0	0	0	0	0	0	0	0	0	0
Eucgr.I02287.1	scaffold_9	33409996	AT1G33811.1	GDSL-like Lipase/Acylhydrolase superfamily protein	0	0	0	0	0	0	0	0	1584.74	0	0	0	0	0	0	0	0	0	0	0	0	0	0	0	0	0	0	0	0	0	0	0	0	0	0	0	0	0	0	0	0	0	0	0	0
Eucgr.I02288.1	scaffold_9	33414081	AT3G16370.1	GDSL-like Lipase/Acylhydrolase superfamily protein	0	0	0	3276.71	0	0	0	0	0	0	0	0	4386.65	0	0	0	12491.4	0	0	0	0	0	0	0	0	0	0	0	0	0	0	0	9321.49	0	0	0	0	0	0	0	0	11294.6	0	0	0
Eucgr.I02289.1	scaffold_9	33422408	AT4G35770.3	Rhodanese/Cell cycle control phosphatase superfamily protein	0	0	0	0	0	0	0	0	0	0	0	0	0	0	0	3122.4	0	0	0	0	0	23038.7	0	0	0	0	0	0	0	0	2839.16	6015.44	0	0	0	0	3834.39	0	0	0	0	13091	0	0	0
Eucgr.I02290.1	scaffold_9	33426451	AT3G51380.1	IQ-domain 20	81458.1	196281	246189	148449	148832	56559.7	83201	108884	90377.6	77880.9	23808.3	103138	89012	113431	28959.4	94338.9	103865	0	56313.5	78048.2	35269.2	173130	140768	51341.5	75946.1	80966.6	37880.4	75948.5	40812.5	104787	70079	87283.8	121610	31152.1	70495.2	92364.6	57096.2	0	164379	75758.8	59468.3	102004	63154.4	97566.2	98019.7
Eucgr.I02291.1	scaffold_9	33430584	AT4G35780.1	ACT-like protein tyrosine kinase family protein	315840	700974	634736	480558	525507	777857	809786	634589	671527	571303	572391	760502	744076	789369	790067	514339	909385	0	782030	585260	637402	466274	323945	553344	594925	809542	391002	592016	681730	826906	430010	436982	702942	397262	939658	624839	614442	0	548223	540635	700404	729888	677930	755464	861333
Eucgr.I02292.1	scaffold_9	33437420			3657.67	10374.3	18925.9	50047.3	8106.27	20061.7	24098	2860.26	52378.5	17525.7	17906.6	22774	18998.6	21055.4	7569.84	36549.5	23307.6	0	86936.2	27068.3	12689.4	28109.3	4585.56	36754.2	27228.3	13354.1	10628.3	25742	56442.4	44962.5	16756.8	24053.4	12935	13522.4	58981.7	16254.1	27258.4	0	8729.91	20625.3	40967.6	44582.7	42465.2	41954.5	18007.9
Eucgr.I02293.1	scaffold_9	33450341			0	0	0	5224.78	0	0	0	0	0	6938.19	0	0	7280.32	0	0	16785.1	0	0	0	0	0	0	0	5531.71	0	5628.9	0	6297.43	6740.64	0	0	0	0	0	0	0	0	0	0	0	0	17300.2	0	0	0
Eucgr.I02294.1	scaffold_9	33451782	AT2G17700.1	ACT-like protein tyrosine kinase family protein	0	0	0	0	0	5558.68	0	0	0	0	0	0	0	0	0	10533.9	7794.22	0	14926.9	0	0	0	0	0	0	0	0	0	0	0	0	6282.44	0	0	0	0	3343.62	0	0	0	0	0	0	0	0
Eucgr.I02295.1	scaffold_9	33456052	AT4G35780.1	ACT-like protein tyrosine kinase family protein	0	15247.5	0	5160.31	0	0	0	6576.45	3336.04	7286.88	0	0	14774.1	0	0	55552.4	0	0	8375.38	0	0	9734.28	0	27808.4	0	6319.56	0	6295.56	0	0	0	0	0	0	0	13600.2	0	0	0	0	7562.07	11767.6	29266.2	5234.75	0
Eucgr.I02296.1	scaffold_9	33482941	AT2G38290.1	ammonium transporter 2	0	0	0	0	0	2407.35	0	0	0	0	0	0	0	0	0	0	0	0	0	0	0	0	0	0	0	0	0	0	0	0	0	0	0	0	0	2738.62	0	0	0	0	0	0	0	0	0
Eucgr.I02297.1	scaffold_9	33487876	AT5G66050.1	Wound-responsive family protein	762683	1046430	901607	760641	536754	914801	902390	677910	856307	663689	993562	859360	922831	1113300	975895	497056	944698	0	821423	780729	807133	917640	579744	778047	690420	745933	733168	689872	904981	857378	707358	758927	655100	421000	955547	919084	1051440	0	821992	567033	715249	806039	815887	742447	655887
Eucgr.I02298.1	scaffold_9	33495925	AT5G66055.1	ankyrin repeat protein	192289	262510	277490	295319	276185	362678	286072	220743	235938	186435	249056	322630	225577	262941	293616	264642	332334	0	338272	238227	242654	167728	134164	245575	259576	380717	173065	262820	301816	379168	200728	230269	339041	160256	341838	218070	253140	0	229054	230414	265266	241534	257604	306296	278553
Eucgr.I02299.1	scaffold_9	33501852	AT4G35790.2	phospholipase D delta	177716	182846	206627	240019	333631	423149	269790	354849	366815	221709	253910	312127	338149	418615	226921	170630	335353	0	181766	295917	529292	300551	140867	226948	260976	314471	385883	300767	445394	317507	155420	293408	208975	148276	209482	478899	297858	0	252314	258738	298216	388610	378877	273951	339450
Eucgr.I02300.1	scaffold_9	33513099	AT4G35790.2	phospholipase D delta	20404.3	16383.4	15904.1	15748.2	44061.4	45715.2	26923.6	32161.5	27968.8	25653.4	24890	38544.6	15461.3	23787.6	16003.1	70596.4	23364.4	0	16163.1	18979.3	83946.1	20128.7	20911.1	22694.6	13539.2	152858	28709	26236.3	46471.4	33630.5	11411	27962.8	11156.3	19070.1	20425.1	29493.3	19817.3	0	25807.2	15901.9	36614.9	48758.8	56331.3	22684.2	22585.5
Eucgr.I02301.1	scaffold_9	33561394	AT4G35790.1	phospholipase D delta	0	8642.27	0	10516.7	0	0	10932.8	33071.3	10792.4	3800.76	0	0	15866.4	28993.1	20824.3	11956	36429.9	0	12934.3	14257.4	0	0	4536.29	17071.4	12244.4	3484.11	0	0	0	0	5263.34	14522	0	0	12998	23162.9	0	0	0	0	0	0	7635.16	10893.4	0
Eucgr.I02302.1	scaffold_9	33589201	AT4G35790.2	phospholipase D delta	6505.1	7293.7	23029.1	13863	3643.58	6167.43	0	15088	16771.4	20406	3913.27	10100.5	14578.3	16093.4	8616.84	27090.3	17235.5	0	12013.8	17944.5	6036.59	3855.34	20462.2	15410.8	17879.1	10272.8	11235.9	6335.15	12015.2	10765.9	6083.23	22403.9	0	7685.66	14249	26937.3	3263.09	0	3641.87	2723.94	10562.3	8037.09	24693.6	27759.9	6142.76
Eucgr.I02303.1	scaffold_9	33604432	AT4G35790.2	phospholipase D delta	906712	877708	980650	964403	1408560	2289820	1955660	1687250	627228	1339500	1306320	1814440	753102	602709	2185720	724098	903549	0	1096700	1031000	2082000	759224	213965	685738	627744	2011040	795382	1767210	2407700	1858630	715557	691170	1816060	1020940	1261160	1124370	1405340	0	1237590	884411	1889150	2216220	798102	506580	2328990
Eucgr.I02304.1	scaffold_9	33615414	AT4G35800.1	RNA polymerase II large subunit	1047950	1668660	1419920	1632140	1227630	2005690	1679680	2247220	1470050	1422260	1713590	1789440	1223000	1262890	2452540	2231430	2793590	0	1877940	1228530	1674350	835775	796161	912193	1310830	2400970	1474440	1412390	1690160	1706690	816087	1044900	1914220	886131	2905750	1436650	983989	0	1129810	1836240	1504390	1084100	1340540	1560550	2040120
Eucgr.I02305.1	scaffold_9	33626218	AT2G17710.1		1539330	2023580	1289170	897837	965535	1380960	2258030	978494	962033	1239500	1320350	1429140	1392790	1342050	1438900	714053	1492090	0	901030	929084	1171270	1842810	911437	1183420	1085160	1129900	989151	1395100	1676990	1946660	1853930	1220120	1289490	1377100	953810	1414170	1885750	0	1458760	1150290	1057940	1064760	1209430	698217	913379
Eucgr.I02306.1	scaffold_9	33630194	AT5G66060.1	2-oxoglutarate (2OG) and Fe(II)-dependent oxygenase superfamily protein	1689430	3133250	2844390	1843730	1895090	1966290	2335200	2790120	2128440	1914660	2468950	1875400	2531470	2422600	2299280	1640160	2240430	0	1640530	2147310	1912790	2214730	1754820	2370010	2563210	2130650	1131180	1960150	1880740	1755760	2169980	2184510	1657270	1230380	1970520	3087730	2328080	0	2385120	1295650	1980470	1815740	1848050	1882830	1769070
Eucgr.I02307.1	scaffold_9	33634403	AT4G35830.1	aconitase 1	2326360	3997960	2840870	3144720	3183630	4756860	3517820	5323550	3123040	3449450	3409910	3962540	3573650	3126050	4791000	3391040	5953650	0	3180960	3932860	4129070	2749150	1997300	2803390	3896400	4886090	3369130	3806170	4356170	5219960	2472690	3420110	4308370	3725140	4134230	3733890	2940320	0	3868630	3784320	4161380	3685190	4249680	3409860	4556850
Eucgr.I02308.1	scaffold_9	33653685	AT4G35840.1	RING/U-box superfamily protein	2923160	4505130	3629200	2686430	2444030	2783640	2396890	3252550	3869260	2274510	4468030	4421740	3156630	6730840	2638470	1648280	2069660	0	3391560	2414190	5096400	6314610	5357120	2137190	2749490	2929080	1988170	2023710	2232490	1431530	2428330	2428660	1929990	1186790	3170700	4389480	4455490	0	3658320	1986140	5119560	5093000	3002540	3906340	6301920
Eucgr.I02309.1	scaffold_9	33660658	AT5G54380.1	protein kinase family protein	0	0	0	0	0	0	0	0	0	0	0	0	0	0	0	0	0	0	0	0	0	0	0	0	0	0	0	0	0	0	0	0	0	0	0	0	0	0	0	0	0	0	0	0	0
Eucgr.I02310.1	scaffold_9	33662472	AT4G38520.1	Protein phosphatase 2C family protein	1868910	3281040	3344020	2159040	2532250	2857030	3074010	3355010	2779810	2505860	2552350	3133030	2886550	3443430	3105770	2087370	3115490	0	2025320	3012200	3252220	2398830	1645540	2610730	2422990	3684870	1943330	3212730	2855800	3789420	2074100	3201350	2701010	2273380	2930220	3294310	2831330	0	3304000	2234190	2893500	3038830	2951510	3504780	3672020
Eucgr.I02311.1	scaffold_9	33678918	AT4G35870.1	early-responsive to dehydration stress protein (ERD4)	209591	463890	391506	258594	332938	446402	447912	428516	330172	322885	354591	381589	421314	388039	501815	313136	455975	0	307800	283397	421720	259486	166920	206034	313238	416660	257552	319296	368636	470633	179136	269638	421382	283327	354691	438818	395011	0	340542	214965	405026	486082	365284	422077	448984
Eucgr.I02312.1	scaffold_9	33682442	AT1G68490.1		69381	29840.2	0	21287.9	84389.2	32639.6	27564.4	16130.9	21321.3	38106.1	31355.7	19647.4	19212.9	26682.5	12631.8	30480	19919.7	0	5758.58	42038.1	0	36287.4	9858.02	45297.1	0	24059.8	246498	65074	79147.6	126938	12024.9	8428.94	70558.6	15846.8	13722.1	9548.65	40333.8	0	15838.3	0	0	23340	18614.5	54005.1	23423.8
Eucgr.I02313.1	scaffold_9	33688563	AT2G17760.1	Eukaryotic aspartyl protease family protein	646835	1066710	865910	1089420	1108610	1040270	1198730	916060	756724	1239520	508279	780377	902097	512852	915884	653371	1033200	0	804686	1041230	623179	353029	342294	1054710	1247720	996358	740001	1171240	1434740	1253660	820101	1144110	1159720	804826	1057430	963344	1129050	0	770194	639072	805365	590629	1001690	929221	754998
Eucgr.I02314.1	scaffold_9	33695535	AT3G01160.1		284012	472226	346611	423621	424067	511315	332719	391342	372527	388651	284777	373466	372009	330072	463147	227576	389214	0	372442	291760	373777	162397	131326	305693	308428	517336	226744	382256	555843	487276	276079	290169	544468	249263	429381	413186	410419	0	374254	301180	369431	364468	289414	361090	430975
Eucgr.I02315.1	scaffold_9	33715308	AT1G63855.3	Putative methyltransferase family protein	211042	301739	387994	340602	162379	340146	234850	308970	366480	344054	470169	230590	368082	454415	225517	218275	303722	0	487716	428568	149799	557432	317634	404011	416886	289262	172600	218618	214653	269262	370845	330964	222271	132427	274957	374204	335973	0	277581	191433	267002	291900	349740	392110	276230
Eucgr.I02316.1	scaffold_9	33720010	AT5G66090.1		981605	1911210	1697210	1197710	1197990	1234770	1705330	1447660	1252280	1710320	1707030	1231000	1596570	1716320	2047170	966252	1685540	0	1392360	1377370	1499460	1544010	1565860	1611750	1461900	1412590	963034	1772530	1203750	1756110	1215100	1439610	1150320	806681	1120700	1632510	1639230	0	1930910	1198310	1033730	1535400	1438160	1448460	1348550
Eucgr.I02317.1	scaffold_9	33721110			0	0	0	0	0	0	0	0	0	0	0	0	0	0	0	0	0	0	0	0	0	0	0	0	0	0	0	0	0	0	0	0	0	0	0	0	0	0	0	0	0	0	0	0	0
Eucgr.I02318.1	scaffold_9	33726080	AT4G35890.1	winged-helix DNA-binding transcription factor family protein	820650	1384680	1005230	1023560	1173740	1502260	1196700	1352750	1178140	1041380	1192680	1185610	1179120	1259600	1521790	1207650	1453760	0	1116100	1007960	1567810	917391	697350	857178	962342	1474780	932037	1040020	1303960	1381150	641006	922763	1322550	772506	1339830	1327510	1125450	0	1104110	1059120	1173720	1077310	1139080	1104850	1505120
Eucgr.I02319.1	scaffold_9	33749704			0	0	0	0	0	0	0	0	0	0	0	0	0	0	0	0	0	0	0	0	0	0	0	5013.9	0	0	0	0	0	0	0	0	0	3579.34	0	0	0	0	0	0	0	0	0	0	0
Eucgr.I02320.1	scaffold_9	33754662			1645600	2514040	2664770	1991390	1182000	1290620	1760020	2139970	2847110	2798520	1867580	1536970	2752600	2545860	1991670	1412450	2498040	0	2166830	2735150	1281850	3074420	1721610	3375350	2149960	1326630	1519780	1158350	1752050	1723100	2412590	3117370	1040660	1298130	2939680	2278220	2007470	0	1955820	1432370	1318850	1376420	2247820	2423590	1028440
Eucgr.I02321.1	scaffold_9	33759874	AT1G75950.1	S phase kinase-associated protein 1	1811150	2689220	1804920	2005640	1684930	1613490	1677880	1888450	2164300	2290240	2156340	2247090	2306190	2944720	2353560	1847740	2874260	0	1708330	1966810	2300210	2807120	2348560	2202210	1758480	1825710	1306790	1994560	1639350	2412360	1501450	2009150	1632470	1785860	2130570	2111540	1938900	0	2201320	1563480	1542470	2150890	1672500	1809530	2078730
Eucgr.I02322.1	scaffold_9	33764765	AT1G75950.1	S phase kinase-associated protein 1	937828	1441990	965580	1524460	1302850	1311450	1393670	1326540	1871370	1726840	1211880	856783	1953000	1556210	1427320	1072310	1530300	0	1772420	1414290	839172	1343810	1053380	2332950	1321830	936625	775128	1216330	1456050	1174620	990250	1738250	930611	1482310	1917580	1381880	1790260	0	1341140	785157	1068380	1231050	1464710	1546990	972491
Eucgr.I02323.1	scaffold_9	33767769	AT4G35920.1	PLAC8 family protein	11210900	18431200	22785900	15177100	14639100	17036400	14003400	19829600	17959400	17855400	17902300	22996700	16700800	18138500	12137500	12550700	11872900	0	15087500	18012600	18488600	15337500	14376200	15739700	17132400	22015100	12422700	18998900	16411700	14756300	14907100	17040400	12430200	10621400	16181000	17854000	19180400	0	21092300	17469400	23839200	18372500	14555400	19374400	24356300
Eucgr.I02324.1	scaffold_9	33787066	AT1G75900.1	GDSL-like Lipase/Acylhydrolase superfamily protein	0	0	0	0	0	0	0	0	0	0	0	0	0	0	0	0	0	0	0	0	0	0	0	0	0	0	0	0	0	0	0	0	0	0	0	0	0	0	0	0	0	0	0	0	0
Eucgr.I02325.1	scaffold_9	33792434	AT5G42170.1	SGNH hydrolase-type esterase superfamily protein	0	0	0	0	0	0	16411	0	0	0	0	0	0	0	0	4348.36	0	0	0	0	0	0	0	0	0	0	0	0	0	10204.4	0	0	0	0	2948.63	5545.32	2890.52	0	0	0	0	0	0	0	0
Eucgr.I02326.1	scaffold_9	33797529	AT1G75900.1	GDSL-like Lipase/Acylhydrolase superfamily protein	0	7055.4	14848.6	5169	0	3042.16	9321.61	3003.34	4905.32	0	10676.9	0	7052.94	3092.42	0	29780	6899.61	0	2112.34	8000.5	0	8897.37	7024.9	0	5512.12	5808.17	95721.5	6049.8	9993.44	0	2459.28	12692.1	0	3757.02	10962.3	12699.3	1670.23	0	6226.96	0	0	2912.17	3481.55	2552.72	7977.49
Eucgr.I02327.1	scaffold_9	33805877	AT5G66110.1	Heavy metal transport/detoxification superfamily protein	871284	6645850	2336100	1084290	698343	1183500	2425710	1583800	1063430	2021540	5614600	289342	2754070	3822880	2778000	676711	1203730	0	3193010	805209	1725530	704058	858411	1003180	1597220	356782	1976540	202352	1372770	395485	1349170	654041	41431.8	90228.2	321508	3769510	1656610	0	241194	255361	74630.5	1030970	2066440	891085	30728.6
Eucgr.I02328.1	scaffold_9	33812554	AT4G35940.1		462756	859398	731696	699947	509741	716248	726887	653019	664088	704218	555870	584958	624458	675594	704063	447610	689615	0	681205	528736	621253	522990	334215	620436	572609	645673	434560	666055	810908	627670	574437	737015	572885	383293	710033	791762	710753	0	605280	391862	633829	563330	581871	565805	604440
Eucgr.I02329.1	scaffold_9	33817989	AT2G17790.1	VPS35 homolog A	2405370	3940670	3883930	3064920	3101950	3794050	3314900	4078320	3264160	3313050	3122030	3484440	3598770	3677980	3658370	2562580	4015310	0	2921530	3159680	3589880	2572170	2023700	2942800	3411590	3751620	2110190	3447610	3606150	3512630	2830500	3022970	3321950	2385090	3740090	3941910	3435830	0	3249260	2405820	3715110	3253120	3304740	3150170	3783480
Eucgr.I02330.1	scaffold_9	33828702	AT1G64230.1	ubiquitin-conjugating enzyme 28	0	0	4183.39	0	0	0	0	0	1926.47	3386.46	0	3602.71	0	0	0	0	0	0	2214.9	0	0	0	0	0	2736.87	3244.81	34855.3	3106.14	0	0	0	17370.6	0	0	0	0	0	0	0	0	0	0	0	2750.22	4371.49
Eucgr.I02331.1	scaffold_9	33831557	AT2G17800.1	Arabidopsis RAC-like 1	3512790	4925950	4245250	2711310	3000040	3163060	3435970	4355660	3393170	2915030	3882480	3929660	3610550	4576630	3439490	2532230	3496790	0	2122430	3028420	4414520	4364670	3418330	2958140	3486910	4097990	2177510	3115700	3499680	3665050	2853630	3706250	2672570	2286860	3083690	5395330	3279250	0	3510140	2657500	3914660	3562420	4043150	3484370	5074320
Eucgr.I02332.1	scaffold_9	33837185	AT2G16730.1	glycosyl hydrolase family 35 protein	0	0	1382.69	0	0	0	0	0	0	0	0	0	0	0	0	5078.56	0	0	0	0	0	0	0	0	0	0	0	1091.78	0	0	0	0	0	0	0	1182.81	0	0	1150.14	0	0	0	0	0	0
Eucgr.I02333.1	scaffold_9	33842523	AT5G66130.1	RADIATION SENSITIVE 17	210870	249268	318767	176710	187803	195359	228573	200010	216620	264139	87885.9	136216	273078	184752	249941	87242.2	240439	0	227163	212266	148845	210243	54213.4	212532	228510	205813	259818	236663	199094	252288	242052	267539	166356	176760	185822	214424	219204	0	185874	171253	141257	139976	196223	152070	95845.4
Eucgr.I02334.1	scaffold_9	33849881	AT5G66140.1	proteasome alpha subunit D2	10766100	13715000	11529600	8882610	9275140	11107700	9830550	11594700	10523300	9021970	8874390	10754000	10855900	11457300	9844180	6692250	10840800	0	7659210	10781400	11646200	14039300	8674120	11334900	10042400	11558800	8021630	10196000	12030700	12533200	10252400	12460400	8761410	7490220	10126300	11936800	12623700	0	13847300	7161120	9589130	9771280	11175100	8717790	11297900
Eucgr.I02335.1	scaffold_9	33854742	AT2G17820.1	histidine kinase 1	16224.9	28138.5	22129.7	32567.1	100847	45817.6	32857.9	23928.5	59727.5	90448	31171.6	56854.8	14687.5	18301.3	20013.5	53958.6	41651.9	0	120351	83887.3	14369.5	9978.82	7859.66	44696.8	40550.5	72353.1	264036	202027	64426	127294	27684.2	92378.2	117536	18639.2	34725.5	12368.2	91180.9	0	17123.8	21704.6	27132.4	43566.6	79029.6	31237.7	14021.5
Eucgr.I02336.1	scaffold_9	33866041	AT2G17840.1	Senescence/dehydration-associated protein-related	979759	958619	769965	801580	682123	774210	1073460	1059000	658484	754200	1075080	754781	715840	864941	969506	735986	953021	0	626585	540249	984407	894798	636989	776003	766815	1166280	433935	787903	801607	806118	737114	717692	748231	571503	1083810	1021910	625658	0	793085	501200	764388	589563	562907	754172	1084630
Eucgr.I02337.1	scaffold_9	33876173	AT5G66180.1	S-adenosyl-L-methionine-dependent methyltransferases superfamily protein	256554	328763	287777	172427	414634	424850	328491	198596	351074	251078	88737	442016	315032	289147	320606	110515	414886	0	244303	226274	276896	362372	151205	241750	208637	391459	477843	414127	366996	567104	221926	236382	370078	302507	183940	291760	539694	0	369427	384129	264296	459508	316516	244994	334959
Eucgr.I02338.1	scaffold_9	33881402	AT4G35987.1	S-adenosyl-L-methionine-dependent methyltransferases superfamily protein	64214.7	120282	97301	79545.2	144878	134329	142799	84090.6	111476	95231.1	122335	140573	91516.9	125766	127566	59850.3	126632	0	108163	157637	143933	92625.7	58774.4	129183	98635.2	95197.8	166344	208575	164426	174994	85505.1	217819	157814	90530.2	97660.3	90015.8	219477	0	134079	80938.2	133957	196263	144461	102392	83818.3
Eucgr.I02339.1	scaffold_9	33886217	AT4G38660.1	Pathogenesis-related thaumatin superfamily protein	0	0	0	0	0	0	0	0	0	0	0	0	0	4428.7	0	0	0	0	3113.26	3974.08	0	0	0	0	0	0	0	0	0	0	0	9859.13	0	0	5248.58	0	0	0	0	0	5613.09	4389.32	0	0	0
Eucgr.I02340.1	scaffold_9	33933253	AT5G66190.1	ferredoxin-NADP(+)-oxidoreductase 1	29652.9	26712.1	31197	36638.4	12458.6	6910.96	15322.6	25246.5	5994.56	1854.42	64677.3	33858	36974.5	59147.5	22154.3	1686.43	2229.89	0	11376.5	9855.93	251473	52654.4	203659	5205.67	0	54102.4	11113.7	1862.64	2073.17	1918.85	4050.23	37711.7	4266.78	1163.45	29403.4	50010.2	6201.86	0	4164.07	2201.92	27186.6	37488.2	2030.34	291807	74911.1
Eucgr.I02341.1	scaffold_9	33943231	AT5G66200.1	armadillo repeat only 2	640090	1328440	1048610	1026600	1206820	1452160	1206040	1047180	838213	1052180	502517	1374620	1031170	698962	962588	1371400	1336660	0	615831	904814	1075800	776050	497556	1082210	1107520	1484960	855551	1466090	1584820	1723070	857240	1065440	1653650	1405200	1194680	1112150	1051080	0	1153860	935627	1208460	1055230	1060730	1015570	1470120
Eucgr.I02342.1	scaffold_9	33979471	AT2G17880.1	Chaperone DnaJ-domain superfamily protein	4965.09	0	62669.5	23443.8	69300.6	0	0	4982.61	5859.18	32075.6	18230	18241.3	0	5482.64	0	64877.3	0	0	30970.2	24773.5	0	0	42550.9	30524.6	112100	20126.2	0	66333.4	0	5116.79	25854.1	65359	0	0	75022.7	0	0	0	36798.9	34727.6	46453	5323.32	0	33126.4	21494.9
Eucgr.I02343.1	scaffold_9	33989454	AT4G36050.1	endonuclease/exonuclease/phosphatase family protein	39642.2	61352.4	70619.7	54129.1	81548.1	54651.6	56231.9	110880	80483.4	70835.1	85866.7	69883.3	108321	88001.4	79387	82468	93856.4	0	69131.2	100502	33405.2	56255.2	94346.5	92770.7	108253	85612	55828	83616.6	78338.3	43056	79337.5	80687.8	62475.6	95965.9	70077.5	104360	73840.6	0	101750	84677.1	122347	83204.3	79465.3	78193	89518.1
Eucgr.I02344.1	scaffold_9	33999277	AT4G36050.2	endonuclease/exonuclease/phosphatase family protein	45663.2	49307.8	20228.2	108924	55906.3	25676.9	22405.1	84496.1	74543.3	65818	37357.9	103137	31028.7	55950	42207.4	49836.5	60231.2	0	95393.8	80826.1	46476	6102.33	36867.3	120425	55481.2	107111	15338.9	68898.1	31118.5	43219.7	68311.2	63038	0	83493.7	80643.8	49452	39431.4	0	92759.8	14911.8	77927.7	34393.4	44101.7	65153.9	58403.4
Eucgr.I02345.1	scaffold_9	34004157	AT4G36050.2	endonuclease/exonuclease/phosphatase family protein	10149.8	59091.1	89681	65513.2	32469.9	51341.9	93014.5	67705.6	72857.2	86247.5	72006	45953.8	57386	70159.4	73040.6	15383.4	146166	0	69516.8	73831.3	80546.5	72782.2	12637.3	83556.9	58316.2	47022.9	8436.65	92950	47549	66727.4	24861.3	45928.2	133389	50846.7	89817	32695	50703.8	0	27866.2	78725	40754.9	51845.4	67199.8	63226.9	52498.1
Eucgr.I02346.1	scaffold_9	34005738	AT3G19860.2	basic helix-loop-helix (bHLH) DNA-binding superfamily protein	298350	266736	195881	317469	259672	389599	163914	144926	336984	279149	239012	311114	310690	315077	164132	185874	219839	0	372654	317907	268423	496878	257966	344830	251643	324136	321868	281577	462491	364654	300377	275973	189016	206420	389992	294066	449565	0	281781	203375	276756	355141	241916	269669	272048
Eucgr.I02347.1	scaffold_9	34009374	AT5G66210.1	calcium-dependent protein kinase 28	250840	429453	293009	296373	306538	487969	259846	325319	366969	257492	222874	484953	372638	363873	275520	252229	311920	0	303649	248111	437284	265106	232250	236032	302115	402232	375180	436817	494802	389912	229224	283652	343780	328583	334483	441589	614215	0	421121	286825	527304	534828	315861	285112	525087
Eucgr.I02348.1	scaffold_9	34025669	AT4G09600.1	GAST1 protein homolog 3	0	0	0	0	0	0	0	0	4234.3	0	0	0	0	0	0	6828.86	0	0	0	0	0	0	0	0	0	0	0	0	0	0	0	0	0	0	0	0	0	0	0	0	0	0	9040.52	0	0
Eucgr.I02349.1	scaffold_9	34036151	AT4G09600.1	GAST1 protein homolog 3	0	0	0	0	0	0	0	0	19290.9	0	44307.7	0	0	0	0	0	0	0	0	0	0	0	0	0	0	0	0	0	0	0	0	0	0	0	6910.08	0	0	0	0	0	0	0	0	0	0
Eucgr.I02350.1	scaffold_9	34038559	AT5G66230.1	Chalcone-flavanone isomerase family protein	665135	847290	771325	563911	1010260	975256	894356	1222180	679321	504535	840958	845018	798485	878132	1063790	809789	1554030	0	534106	1565020	1279590	988398	738143	943264	1220850	1357270	377384	1165250	910723	1622440	768622	1406020	1013390	1081830	885298	1036400	492175	0	1121900	601624	1071360	1085760	1161660	536640	975988
Eucgr.I02351.1	scaffold_9	34040842	AT2G17930.1	Phosphatidylinositol 3- and 4-kinase family protein with FAT domain	238237	565816	584083	502493	552613	1082010	653279	1044540	508002	623265	576229	589228	595115	531151	1016680	479350	1024490	0	686305	416023	838924	227724	182986	255121	495202	945983	334179	626495	638114	735596	233979	284758	911371	520887	773102	660384	429804	0	464727	510533	856360	593713	649846	730230	1051700
Eucgr.I02352.1	scaffold_9	34086600	AT2G17940.1	Plant protein of unknown function (DUF827)	13494800	16657300	16361800	13934900	10071800	8196100	10337500	11642700	14128900	8040870	13404500	15799800	11021000	16748200	9500890	11073200	11757500	0	8674360	10859000	11122700	20488300	13216700	13880900	12588400	12339700	7236530	9141130	11117300	10352500	12327700	12124500	9979970	5462190	14003100	15660800	14155000	0	11445300	8910170	9885600	8453960	13236000	10941100	14628700
Eucgr.I02353.1	scaffold_9	34095427			0	0	0	0	0	0	0	0	0	0	0	0	0	0	0	0	0	0	0	0	0	0	0	0	0	0	0	0	0	0	0	0	0	0	0	0	0	0	0	0	0	0	0	0	0
Eucgr.I02354.1	scaffold_9	34098571	AT5G66240.2	Transducin/WD40 repeat-like superfamily protein	577159	857350	792865	532623	784705	846020	554067	708671	844933	787474	637422	1192210	797793	802986	694463	430032	723350	0	766852	741419	934086	1026900	732916	659345	537215	1113140	939126	1165310	903788	1299830	625591	624384	1142500	786730	548205	785431	1255120	0	1555150	820903	961910	1235580	717885	758964	1187210
Eucgr.I02355.1	scaffold_9	34105107			0	0	0	0	0	0	0	0	0	0	0	0	0	0	0	0	0	0	0	0	0	0	0	0	0	0	0	0	0	0	0	0	0	0	0	0	0	0	6200.37	0	0	5044.58	0	4597.05	0
Eucgr.I02356.1	scaffold_9	34108330	AT1G19940.1	glycosyl hydrolase 9B5	0	0	0	3624.37	0	0	0	0	0	0	0	0	0	0	0	0	0	0	0	0	6147.98	0	0	0	0	2186.96	0	2167.25	0	0	0	0	0	1409.02	0	0	0	0	0	0	0	0	2479.24	0	0
Eucgr.I02357.1	scaffold_9	34113611	AT5G45600.1	YEATS family protein	640095	535025	741807	468263	610673	605792	696457	583944	610425	683523	582425	661905	604492	646523	664820	480084	618064	0	609903	607241	444991	624097	461967	714927	558110	585126	424656	701822	584667	705568	485970	737639	498967	407389	601064	605979	613452	0	647880	450557	632643	630622	573189	606240	661352
Eucgr.I02358.1	scaffold_9	34121268	AT1G75580.1	SAUR-like auxin-responsive protein family	0	0	0	0	0	0	0	0	0	0	0	0	0	0	0	0	0	0	0	0	0	0	0	0	0	0	0	0	8424.67	0	6450.78	8392.51	0	0	0	0	0	0	0	0	0	0	0	0	0
Eucgr.I02359.1	scaffold_9	34134264	AT1G19835.1	Plant protein of unknown function (DUF869)	133500	147854	209047	132776	181965	171389	192160	205637	162360	147071	141723	108481	131077	107918	229468	175172	294104	0	186948	183223	164620	54041.2	67482.9	160435	228032	192268	152654	186349	202916	206762	145835	161097	205123	86066.9	200132	186165	90255.6	0	97555.9	96649.5	103080	83771.9	174018	122272	70020.9
Eucgr.I02360.1	scaffold_9	34141567	AT4G36130.1	Ribosomal protein L2 family	6463940	9127260	8963530	6099870	7397530	6943290	7399740	7034570	5822120	6143960	5929610	5818470	6403640	5379370	6446590	4974140	5666040	0	4501960	7615610	6614900	7089800	4942470	7706110	6943310	8169360	5587480	7756200	6384800	7193600	7101400	9332580	5345410	5030730	5135620	8369980	6893990	0	8182610	4321820	4841420	5010400	5361130	5099780	5470930
Eucgr.I02361.1	scaffold_9	34147726			22300	23418.7	78046.1	20810	19866.5	40630.6	38424.3	19908.5	20775.9	41010.6	66003.8	14007.6	14272.2	50183.9	36906.8	22395.1	0	0	24893.7	35978.5	0	11495.9	0	16509.1	26802.4	36838.4	0	23248.1	6414.57	49606.1	66398.1	6519.26	47390.3	15893.6	43941.9	20413.1	56241	0	47574.9	16201.3	42638.8	6002.69	6809.04	15081	25162.5
Eucgr.I02362.1	scaffold_9	34149780	AT1G19860.1	Zinc finger C-x8-C-x5-C-x3-H type family protein	8546.78	42318	49333.9	45031.4	87981.2	42652.3	55472.2	38756.5	65964	51708.3	61600	77473.4	69657.9	68176.9	46782.7	119262	77971	0	59866.2	45662.4	73198.2	49928.5	27419.8	81956.8	45997.7	110551	74301.1	72806.4	76556.3	99545	48101	22926.8	36225.8	46601.4	133853	34599.6	83974.3	0	68085.6	43127.5	54058.2	82797.4	75148.1	49505.1	50235.7
Eucgr.I02363.1	scaffold_9	34162677	AT2G44710.1	RNA-binding (RRM/RBD/RNP motifs) family protein	166374	330995	330764	289785	359965	407138	310267	396288	324442	379429	300984	421692	336749	344506	403699	286176	435931	0	387274	313143	314125	204847	214565	230661	347399	327120	300477	355573	358821	403078	185821	268973	459472	247228	355112	309734	277831	0	315578	294932	401285	430676	316772	391514	373838
Eucgr.I02364.1	scaffold_9	34174594	AT2G18050.1	histone H1-3	2532930	6930820	6441150	4146450	7699940	5155710	6910830	4722250	4939350	5671840	6563360	9213750	6152160	7295900	6486220	4953670	8575630	0	6933430	6929940	5993530	4788930	4468330	5271660	4902450	6664240	9176440	8348300	6063240	9346110	4012580	5883850	7541470	2802000	5087420	5223220	6160580	0	5111380	4029310	6448330	5721450	4832550	3146570	5553130
Eucgr.I02365.1	scaffold_9	34178092			0	0	0	0	0	0	0	0	0	0	0	0	8047.47	7408.5	10957.3	12213.9	0	0	0	0	0	0	0	0	6141.1	7079.8	0	0	0	14362.8	0	0	0	0	7494.49	0	0	0	0	0	0	0	0	0	0
Eucgr.I02366.1	scaffold_9	34184444	AT2G18060.1	vascular related NAC-domain protein 1	3058960	4783130	4209360	3234350	2784610	2975350	3103360	3865940	3678440	2419360	4411210	4353590	3420800	5435400	3005040	2409500	3457710	0	3115700	2725110	4972550	4901310	4305240	3533240	2731170	3982470	2326350	2815860	3556630	2749790	2953220	3721070	2818400	1636500	4149150	5536700	4020350	0	4551330	2226950	4196240	4071610	3533770	3446080	5624330
Eucgr.I02367.1	scaffold_9	34211011	AT4G36180.1	Leucine-rich receptor-like protein kinase family protein	74335	242777	252456	205917	363892	417806	273389	466922	216209	229209	205030	237401	195377	123208	396804	300412	393898	0	379016	325446	278551	89070.8	83877.3	177233	296834	586401	206334	454310	333382	466765	184747	261933	466170	291451	258199	279161	152992	0	206273	223695	258077	173603	229800	268433	253849
Eucgr.I02368.1	scaffold_9	34224842	AT4G38960.1	B-box type zinc finger family protein	2147600	2890930	2778210	2448830	1888010	1911350	1751620	1441330	1499480	1800910	1475490	1466730	1516760	1336630	1131490	867346	1014920	0	1028660	1203620	1255330	1415700	1108750	1863720	1689040	2184760	1326930	1995170	2103160	1275120	2078310	2504710	1034260	538518	2028830	2713190	2445350	0	1654830	848116	1262430	1186610	1103060	424058	450977
Eucgr.I02369.1	scaffold_9	34230568	AT3G51130.1		1766430	2403680	2559120	2704250	2338410	2897650	1909480	3381070	2468720	2393000	3040840	4022640	2279530	3257150	2540700	1872500	2587140	0	2889470	2344010	3515270	2821150	2784570	2514030	2423260	3706710	1630740	2561460	2841690	2317590	1665680	2512820	2446490	1549430	3739240	2847690	3157730	0	3276880	2125420	3546650	3140480	2483220	2759110	5255190
Eucgr.I02370.1	scaffold_9	34247724	AT2G16460.1	Protein of unknown function (DUF1640)	0	0	0	0	0	0	0	0	0	0	0	0	0	0	0	0	0	0	0	0	0	0	0	0	0	0	0	0	0	0	0	0	0	0	0	0	0	0	0	0	0	0	0	0	0
Eucgr.I02371.1	scaffold_9	34252940	AT4G36220.1	ferulic acid 5-hydroxylase 1	0	5463.28	4177.18	9161.72	0	1775.8	4863.87	0	4753.74	0	0	0	4012.9	3290.56	0	27999.4	0	0	5050.53	0	0	0	0	1649.26	1551.52	4362.42	0	1725.49	1941.88	3097.02	0	11100.3	0	4309.57	4104.4	1668.99	973.323	0	0	1618.14	0	19659.8	3919.83	1514.97	0
Eucgr.I02372.1	scaffold_9	34290531	AT5G66320.1	GATA transcription factor 5	931301	1440370	1313890	1111770	1310960	1133110	1199400	1099140	1440050	1265120	1266860	1856170	1550440	1508390	1245360	1011560	1226270	0	1079220	1549850	1738990	1647820	1305770	1225540	1305420	1573220	966053	1335920	1326990	1489100	1226870	1348500	1467210	1328830	1275620	1432480	1484200	0	1639100	875245	1883160	1789640	1182290	1239330	2024710
Eucgr.I02373.1	scaffold_9	34300831	AT1G35710.1	Protein kinase family protein with leucine-rich repeat domain	61606.5	201423	234157	146934	135672	258958	219797	219049	177750	232594	209278	231229	223685	204669	273201	271245	262300	0	189946	201564	189878	145146	126099	188992	173975	223259	153765	258687	271015	289655	152192	152002	264512	141535	191396	193273	199618	0	193035	164845	183161	173720	290949	167430	155998
Eucgr.I02374.1	scaffold_9	34303333			0	21720.4	25931.1	7699.36	13588.9	8883.77	26956.4	9307.34	15733.3	25097	59624.5	19368.7	47403.7	17559.5	18520.2	19540	28585.9	0	22098.4	37005.9	10794.6	29684.6	0	25500.5	7293.2	20954.7	21518.6	27027.7	19132.9	34306.7	11470.5	9704.17	10848.2	0	24500.7	23058	19273.4	0	4731.82	5253.13	21064.8	34398.1	25841.1	19533	28216
Eucgr.I02375.1	scaffold_9	34310208	AT5G66330.1	Leucine-rich repeat (LRR) family protein	3496960	6188200	4950990	2820630	6073530	3877120	7261420	6573960	3719290	4254420	4853490	5650640	5668900	4331300	7096730	4988060	6767790	0	2636840	4447290	5742940	4849480	3026720	3703430	4255780	6908420	3173840	5250400	4206970	6319300	2988710	4239460	6418090	5687570	3923750	5580040	3378110	0	5029620	4086910	4473460	4614030	3757860	5673750	7230960
Eucgr.I02376.1	scaffold_9	34321261	AT3G54340.1	K-box region and MADS-box transcription factor family protein	138620	178377	137577	167068	159472	311180	101708	194659	268809	123850	190562	387595	114662	284331	87704.9	81582.6	55091	0	172060	110312	552335	587837	637365	117080	66948.3	257109	183891	146885	241445	128329	82029.8	111581	147419	74418.3	176442	229558	595608	0	412785	202417	448954	632645	83913.2	120753	645353
Eucgr.I02377.1	scaffold_9	34338172	AT4G36250.1	aldehyde dehydrogenase 3F1	0	0	0	0	0	0	0	0	0	0	0	0	0	0	0	0	0	0	0	0	0	0	0	0	0	0	0	1917.84	2269.05	0	0	0	0	0	0	4489.92	1159.31	0	0	0	0	0	2093.82	1657.17	0
Eucgr.I02378.1	scaffold_9	34347088	AT3G51070.1	S-adenosyl-L-methionine-dependent methyltransferases superfamily protein	0	0	0	1382.5	0	0	0	0	0	0	0	0	933.156	2431.64	0	724.016	874.885	0	0	717.249	0	0	0	745.225	0	747.234	0	0	0	0	0	0	0	510.174	951.267	833.849	454.268	0	0	0	0	0	1785.58	0	0
Eucgr.I02379.1	scaffold_9	34379971	AT3G51060.1	Lateral root primordium (LRP) protein-related	0	3565.49	12527	5939.25	0	3424.03	0	2953.23	6892.58	15903.9	11373.4	3583.29	0	0	14017.9	9134.25	10790.6	0	7383.22	18703.2	0	0	0	3183.24	6587.46	2912.54	19683.5	0	0	12338	10273.3	7224.08	0	0	9397.62	3487.54	9351.03	0	2985.03	2843.83	12739.7	0	3881.39	0	0
Eucgr.I02380.1	scaffold_9	34407166	AT3G51060.1	Lateral root primordium (LRP) protein-related	1953.94	0	0	0	0	0	0	0	1267.76	0	0	0	0	0	3153.4	0	0	0	0	0	0	12086.8	0	0	2266.65	1996.91	0	0	0	0	0	0	0	0	0	0	0	0	0	0	0	0	0	0	2974.01
Eucgr.I02381.1	scaffold_9	34420997	AT4G36280.1	Histidine kinase-, DNA gyrase B-, and HSP90-like ATPase family protein	466763	1019720	881828	655785	842960	1008830	702899	909335	717739	765844	750458	1051260	761412	817763	824755	576616	948163	0	785245	794569	834857	676611	456770	707821	823135	966635	593791	883224	885812	939125	602588	748111	933477	582026	823710	794651	928656	0	962702	675027	950644	862622	828405	914734	1033320
Eucgr.I02382.1	scaffold_9	34427918			0	0	0	0	0	0	0	0	0	0	0	0	0	11680.5	0	0	6629.5	0	0	0	0	0	0	0	0	0	0	0	0	0	0	0	0	0	0	0	0	0	0	0	0	0	7958.71	0	0
Eucgr.I02383.1	scaffold_9	34444171	AT3G51030.1	thioredoxin H-type 1	9709030	11101400	9602590	6525780	8167690	7056560	8022290	9922210	8239990	9092160	9937390	9788400	10798000	11600600	7807470	5785090	7983950	0	5639350	10363700	9563350	16977500	14477800	9658610	10591100	8686060	5307650	9197210	6670530	8633190	9251000	10904600	5562010	5457210	6287720	11742800	8850180	0	8248150	4631540	9139860	8126000	9898070	8881300	9210840
Eucgr.I02384.1	scaffold_9	34466383	AT4G36360.1	beta-galactosidase 3	4778870	10642500	9196580	8916350	11892100	12901700	11063800	13804400	6459410	9316130	5962010	9744890	8462600	5520180	8553850	8301940	16299900	0	6019090	9806690	10166000	3329550	2347040	7279340	10105000	15943400	5549110	13425000	14242000	17044100	6456460	9433370	12736700	11877100	8685400	9788190	6676400	0	13244500	6524490	9987060	6790930	10896100	9118920	12853000
Eucgr.I02385.1	scaffold_9	34490498	AT4G17690.1	Peroxidase superfamily protein	3693.43	4596.35	23602.2	13172.1	12795	0	24366.5	7627.71	4122.23	12755.3	0	13196.8	4345.11	4012.97	28827.9	20477.5	13284.1	0	7945.06	3279.92	0	0	0	10725.8	6892.21	15084.1	27090.3	0	0	7712.75	0	7959.32	0	7058.92	2214.41	0	2138.87	0	11754.8	7989.1	0	7134.25	0	3180.72	10303.9
Eucgr.I02386.1	scaffold_9	34493947			0	0	0	0	0	0	0	0	0	0	0	0	0	0	0	0	0	0	0	0	0	0	0	0	0	0	0	0	0	0	0	0	0	0	0	0	0	0	0	0	0	0	0	0	0
Eucgr.I02387.1	scaffold_9	34494602	AT4G36390.1	Methylthiotransferase	132725	265405	248610	194868	182277	216917	185652	267652	183073	190820	164600	169192	225596	202806	158388	181740	250429	0	179862	278837	234344	231248	116357	189389	204910	234083	144944	201986	238913	232407	174127	221259	200789	155546	209907	229616	170321	0	213752	158300	189463	198339	214073	222452	232431
Eucgr.I02388.1	scaffold_9	34499682	AT4G36400.1	FAD-linked oxidases family protein	222938	399182	581978	387608	333448	333980	356570	445946	425256	404727	552043	355773	424719	615627	534901	276870	472859	0	317917	308465	389601	390351	243186	349353	307848	443230	340018	380146	325784	381365	289085	373047	463050	249264	350321	483860	297797	0	432991	323443	396796	400340	441257	329713	484608
Eucgr.I02389.1	scaffold_9	34523063	AT4G36400.1	FAD-linked oxidases family protein	46009.2	71558.6	102776	99689.1	195837	270623	92971.1	130726	102355	107927	65980.5	276009	67675.4	142332	95155.2	57320.4	104927	0	112081	149892	224219	47162.5	55886.9	125063	110687	270539	129036	271482	360558	226160	71410.2	123561	277933	268115	100075	95547.4	270898	0	317247	204976	407329	237209	103558	106357	279248
Eucgr.I02390.1	scaffold_9	34537638	AT1G75440.1	ubiquitin-conjugating enzyme 16	4053330	5193040	4754490	4398730	3716470	6015290	4267960	4602880	5762850	3953850	3707070	5063470	5168900	5196250	4158940	3216160	5007700	0	4058370	4259850	4543050	5932810	4417720	4641170	3993690	5015250	3747220	5465490	6237130	5599780	3920350	5074290	3599120	3324070	4389130	5017550	7607590	0	5874030	3410480	5326180	5741060	5189740	3988120	4256420
Eucgr.I02391.1	scaffold_9	34546285			20927.4	71128.6	36711.2	69305.2	52327.4	14423.6	39189.3	18773.3	72646.8	41918.1	43335.5	13899.3	41577.8	28814.5	24205	57413.3	32826.5	0	41213.9	61331.4	41786.7	145744	19790.2	46156.1	36712.3	13011.1	15250.3	21367.4	31229.1	37664.9	32878.5	48089.5	31716.2	11152.3	86568.7	30790	28159.8	0	9458.96	10134.5	24190.4	53686.5	45154.7	33664.7	11433.3
Eucgr.I02392.1	scaffold_9	34558769	AT3G50980.1	dehydrin xero 1	0	6888.17	0	0	0	0	0	0	1674.83	3595.62	0	0	7507.67	0	0	3126.38	0	0	2155.98	2727.64	0	0	0	0	0	0	0	0	0	0	0	0	0	0	0	0	1611.28	0	0	0	0	0	0	0	0
Eucgr.I02393.1	scaffold_9	34570265	AT1G19715.3	Mannose-binding lectin superfamily protein	7297.07	0	7677.21	11266.7	0	0	0	2274.87	6648.34	9080.31	0	0	0	8802.55	6452.4	1825.88	17746.6	0	24008.1	13558.4	0	0	6211.56	1739.91	0	4278.13	12890.5	6164.77	2130.33	0	0	20130	0	0	10433.9	2327.3	3372.89	0	2375.1	4996.17	7026.16	33501.7	2295.77	16239.5	18190.3
Eucgr.I02394.1	scaffold_9	34575253	AT5G18370.1	Disease resistance protein (TIR-NBS-LRR class) family	0	0	0	0	0	0	0	0	0	0	0	0	0	0	0	4423.92	0	0	0	2083.55	0	0	0	0	0	9881.71	0	2393.33	0	5144.87	0	5429.16	0	0	1376.62	0	0	0	0	0	0	2395.49	0	0	0
Eucgr.I02395.1	scaffold_9	34586344	AT5G66400.1	Dehydrin family protein	0	17390.2	16723.5	7563.83	0	6031.32	9029.13	5522.16	3115.75	0	20982.5	0	11215.1	6063.25	0	6302.18	10436	0	10230.2	2833.72	34350.7	12982.8	7470.79	0	5493.26	5512.07	0	0	3224.31	6085.02	0	3306.52	0	2103.35	0	0	3010.25	0	2798.53	9389.88	3727.28	5907.26	0	2602.52	0
Eucgr.I02396.1	scaffold_9	34592806	AT1G75390.1	basic leucine-zipper 44	6179.15	30291.5	105956	18413.3	44514.7	6992.83	82258.2	58271.6	11070.2	70333.1	115289	84307.1	40222.3	41185.8	95052.9	56183.5	89812.1	0	24854	61567.5	89749.4	28811.8	69715.5	46099.6	44986.7	76318.7	6900.75	67525.3	15635.9	78206.2	68423.4	86764.4	86517.6	51697.1	44255.7	73074.3	54884.7	0	65411.7	41583.7	149241	26364.3	30696.1	52919.2	178297
Eucgr.I02397.1	scaffold_9	34593459	AT1G75388.1	conserved peptide upstream open reading frame 5	111986	23211.4	279460	15198	0	17953.8	0	0	10315.4	60813.6	0	43927.7	0	38264.9	27280.9	0	21165.6	0	23504.4	0	47706.2	0	87094.6	16489	15647.5	55846.2	0	35178.2	0	111453	32071.1	38736.3	0	11108.9	11256.3	40407.2	30511.4	0	39595.1	99127.8	83131.3	123539	20735.6	44649.4	25107.1
Eucgr.I02398.1	scaffold_9	34603047	AT2G18180.1	Sec14p-like phosphatidylinositol transfer family protein	9876.47	5718.56	90505.2	94340.9	55890.3	4755.64	24628.6	225512	5326.39	67865.9	159337	147930	1787.14	16065.4	4611.67	39026	3524.07	0	59254.5	14911.3	19794.7	28639.1	88668.8	44738.2	66945	145702	12819.1	68934.7	3412.4	7910.65	33027.5	73986.8	0	6920.66	79720.6	25108.4	12477.4	0	143402	58317.5	237811	34750.9	5156.98	77162.8	214088
Eucgr.I02399.1	scaffold_9	34608156			0	7625.3	0	0	19779.4	0	0	0	0	5898.01	22232	0	0	0	0	9501.74	6865.92	0	0	0	0	0	0	0	9649.9	18098.4	0	0	0	6006.36	0	0	0	3490.4	3238.7	0	0	0	0	0	12455.4	0	0	0	16452.7
Eucgr.I02400.1	scaffold_9	34610283	AT5G66410.1	phosducin-like protein 3 homolog	4593730	6090900	4552760	3570500	3931530	4235110	4785990	4456630	4214470	3602530	3558270	3982280	5025950	5362320	4461390	2517960	5023980	0	2777130	3312590	4472610	5549460	3188250	4402360	3874230	4239250	2146080	3593670	4862860	4684710	3847120	4285380	4286720	2796680	3552720	6593860	4592340	0	4848660	1739980	3630670	4078250	4838920	3714390	4192960
Eucgr.I02401.1	scaffold_9	34619092	AT3G50930.1	cytochrome BC1 synthesis	1483.74	5011.05	13766.9	25764.2	0	2956.34	12708.9	1439.2	29741.6	5405.89	0	0	11341.9	4262.84	3999.76	31955.5	17554.4	0	18992.6	2562.39	3696.82	2314.05	0	14633.9	0	7951.89	12712.2	1505.89	7695.55	14007.3	0	3463.65	7125.18	4211.21	12369	7428.59	2341.45	0	0	0	7605.3	16921.7	25359.8	8770.91	1843.98
Eucgr.I02402.1	scaffold_9	34626812	AT3G50930.1	cytochrome BC1 synthesis	1782.27	6446.18	11941.6	19691.4	11764.5	7682.27	22340.4	1777.62	24678.4	99408.4	6350.1	16454.4	13452.5	11345.5	2602.04	28257.6	0	0	60354.6	11798.6	0	2709.45	2278.35	24289.7	6737.25	6826.04	126258	65564.4	42321.4	69447	10707.8	33161.6	19170.2	3691.3	9849.83	0	11338.4	0	1854.51	1983.21	16130.6	3715.07	30203.1	16335.9	9949.03
Eucgr.I02403.1	scaffold_9	34686392	AT1G19630.1	cytochrome P450, family 722, subfamily A, polypeptide 1	0	0	0	0	0	0	0	0	0	0	0	0	0	0	0	0	0	0	0	0	0	0	0	0	0	0	0	0	0	0	0	0	0	0	0	0	0	0	0	0	0	0	0	0	0
Eucgr.I02404.1	scaffold_9	34690554	AT5G66420.2		1600400	2692030	2302810	1686860	1620440	2053480	1966460	2669500	1746640	1760690	2240560	2332290	2062570	2290350	2037700	1577950	1927000	0	1560710	1773450	2361930	1572230	1558760	1303400	2054510	2170320	1632120	1725860	2151460	1672630	1609550	1770940	1628000	1216590	1879830	2819120	2101720	0	1800550	1375350	2661540	2065530	2266870	1950350	2446180
Eucgr.I02405.1	scaffold_9	34701605			0	0	0	0	0	0	0	0	0	12074.7	0	0	0	0	0	0	39415.1	0	0	0	0	0	0	0	0	0	0	0	0	0	0	21868.3	0	0	11839.1	0	0	0	0	0	0	0	0	0	0
Eucgr.I02406.1	scaffold_9	34736159	AT5G26690.1	Heavy metal transport/detoxification superfamily protein	0	0	0	0	0	0	0	0	0	6241.98	0	6558.61	0	0	0	5356.44	0	0	0	4957.62	0	0	0	0	0	0	0	0	0	0	0	60148.4	0	0	6364.85	0	0	0	0	0	0	0	0	0	0
Eucgr.I02407.1	scaffold_9	34737474			0	36705.5	22388.1	13132.1	30595.4	7627.43	0	0	18275.8	17261.2	0	10476.9	0	9451.51	0	50851.5	10399.1	0	15469.5	6491.43	0	0	0	13917	0	47581.3	0	15614.9	24597.5	46884.7	0	0	73602.2	0	23408.6	0	4499.65	0	0	0	17751	38351.6	9083.14	6531.98	0
Eucgr.I02408.1	scaffold_9	34746981	AT4G36470.1	S-adenosyl-L-methionine-dependent methyltransferases superfamily protein	0	1749.04	3955.35	4026.48	0	3073.55	0	0	5551.39	1689.41	0	3191.04	0	1481.48	4056.98	8957.51	1558.06	0	5580.71	8354.52	0	26642.4	0	0	1304.77	1385.24	0	6302.96	0	1453.41	0	5226.66	3498.64	998.597	1874.95	0	0	0	0	0	0	0	5281.51	5447.49	1977.18
Eucgr.I02409.1	scaffold_9	34761462	AT5G20480.1	EF-TU receptor	0	0	0	0	0	0	0	0	0	0	0	0	0	0	0	0	0	0	0	0	0	0	0	0	0	0	0	0	0	0	0	0	0	0	0	0	0	0	0	0	0	0	0	0	0
Eucgr.I02410.1	scaffold_9	34769156	AT5G66440.1		0	0	15623.2	5532.81	0	6150.16	0	10919.4	0	0	40205.4	60286.7	41356.8	24408.4	32640.8	34789.1	13295.5	0	0	10819	32292.2	50153.2	28336.6	5495.6	17555.4	70624.4	5860.31	28765.2	0	33647.5	4567.88	6409.82	0	0	7099	0	32218.5	0	49059.5	11896	65892.4	65115.9	0	20484.9	30250.7
Eucgr.I02411.1	scaffold_9	34776370	AT3G47840.1	Tetratricopeptide repeat (TPR)-like superfamily protein	16149.7	17018.8	23383.4	28505.3	15825.2	24924	6430.46	21151.8	23320.3	17737.8	15060.5	18964.7	12071	15104.8	16734.9	31984	24425.5	0	26120.3	26810.1	5921.4	19796	1557.58	24493.4	36021.1	27492.4	5104.04	31184.1	28298.4	33092.6	36911.1	41707.6	21280.1	14970.5	43726.5	18129.5	23460.8	0	20740.5	22334.9	31139.1	16664.6	25191.4	31150.9	19091.6
Eucgr.I02412.1	scaffold_9	34776397			0	0	0	35816.5	0	28882.5	0	0	16923.7	13586.5	22678.8	0	17753.6	0	0	0	0	0	15566.6	19558	55336.7	20261.2	0	20768.9	0	0	0	0	13505.4	0	17634.1	0	0	9849.92	0	0	10633.9	0	0	0	0	0	17613.4	20959.9	0
Eucgr.I02413.1	scaffold_9	34780176	AT5G66460.1	Glycosyl hydrolase superfamily protein	1674370	3762430	3593910	2177620	3241460	2370260	2620500	3752860	1639640	2622420	1868980	2594840	2707520	1649240	2406040	3234880	4775910	0	1798340	3483250	1618630	1638560	1012400	2765410	3389640	3277180	1186590	2998700	3002270	3794150	2591960	2750050	2739140	2107620	2309720	2888470	1506390	0	3037750	1314360	1945490	1193720	2583930	1801040	2019840
Eucgr.I02414.1	scaffold_9	34784987	AT5G66470.1	RNA binding;GTP binding	167896	282396	189600	135580	104249	195266	213187	113385	161223	133814	79926.1	51639.9	157147	174600	173190	67704.6	187433	0	130475	149510	89544.7	168154	72374.3	143257	115382	124906	214327	137363	204923	219147	114322	163445	117993	107607	156924	180040	188654	0	121596	105572	89890.5	78814.8	136200	133899	70036.1
Eucgr.I02415.1	scaffold_9	34792740	AT3G50910.1		1016410	1235900	1145230	796033	1101410	1221070	1131780	941692	1173250	835467	858081	1027890	1140410	1148780	1014340	747180	998751	0	795566	842070	1009840	1348850	829905	766267	837813	1040160	1338690	995060	1123810	1313080	780581	893435	1016040	642962	908337	1333740	1244710	0	960156	861335	899405	1198420	918860	751041	861325
Eucgr.I02416.1	scaffold_9	34807564			0	0	7440.33	0	0	0	0	0	0	0	0	0	0	5236.42	7435.65	0	0	0	10351.7	0	0	0	0	0	0	0	0	0	0	0	0	5535.34	0	0	0	0	0	0	0	13206.5	0	0	0	8441.48	0
Eucgr.I02417.1	scaffold_9	34811812	AT1G19580.1	gamma carbonic anhydrase 1	3034220	4809910	5134860	3290100	3245470	4163360	3888350	5172020	4357600	3994730	4786660	4725000	4970320	5859780	4929370	3095960	5012040	0	3416690	5083240	5398990	4445940	3652830	4650090	4807150	4588510	2700800	4125420	4003370	4660860	3441490	5187240	3994190	3189370	4096580	5141490	4219780	0	4767030	2797120	4589050	4605870	5367720	4448090	4818770
Eucgr.I02418.1	scaffold_9	34819302	AT1G01050.1	pyrophosphorylase 1	746989	1157790	1646250	735072	1396140	1102860	913331	1413830	1017170	1444950	1186530	1456950	1364750	1622510	1170740	1138340	1853900	0	1551420	2368360	990913	805377	1463240	1285560	1585180	1419480	1497870	1902270	1184720	1443640	1390330	1331840	1423390	1485940	1553880	971348	1250780	0	1619510	1400310	1694480	1161620	1658750	2376790	1759320
Eucgr.I02419.1	scaffold_9	34820666			15679.2	45738.5	0	52636.4	31740.4	32857.3	23877.3	0	62442.6	64763.6	69529.3	30616.8	58402.3	43631.7	29231.3	94643.3	51359.4	0	97430	84636.7	20208.5	46165.8	0	69096.9	49307.8	56094.6	0	36971.1	38859.3	53747.1	55893.9	28051.3	30646.7	0	51002.9	28475.2	0	0	0	59726.6	57474.4	55699	74729	0	0
Eucgr.I02420.1	scaffold_9	34826060	AT1G75280.1	NmrA-like negative transcriptional regulator family protein	0	0	0	0	0	0	0	0	1708.21	0	0	0	0	0	0	0	0	0	0	0	0	0	9052.96	0	0	0	0	0	0	0	0	0	0	0	0	0	0	0	0	0	0	0	0	0	0
Eucgr.I02421.1	scaffold_9	34830476	AT1G75280.1	NmrA-like negative transcriptional regulator family protein	0	0	0	0	10708	0	0	0	1678.29	0	0	0	3528.87	0	0	2699.77	0	0	0	0	0	0	0	0	0	0	0	0	0	0	0	0	0	0	0	0	0	0	0	0	0	0	0	0	0
Eucgr.I02422.1	scaffold_9	34839665	AT1G75280.1	NmrA-like negative transcriptional regulator family protein	364356	687772	361962	194256	304159	689448	519901	323064	489626	360844	190282	503397	799081	714897	503242	335123	830753	0	208845	398361	353724	609314	129652	161116	322394	434591	811747	356500	943126	1789300	189318	423705	1523940	1488590	349594	405599	564357	0	374490	234438	420164	748995	617084	393394	538251
Eucgr.I02423.1	scaffold_9	34844480	AT4G36530.2	alpha/beta-Hydrolases superfamily protein	126186	96632.7	141029	99529.1	105667	124220	56210.8	95565.2	68720	109814	110606	174802	83589.6	72176.3	72914.4	76182.5	99239.3	0	75724.1	94399.9	64537.1	92064.6	75840.1	66737.4	67701.5	184962	47376.7	145494	83365.4	145570	87034.5	111252	151879	88220.6	101560	87997.2	145111	0	177879	113901	142115	116463	54946.6	99534.1	174739
Eucgr.I02424.1	scaffold_9	34852566	AT2G18245.1	alpha/beta-Hydrolases superfamily protein	152678	216011	167270	164923	168112	116862	210888	148853	119857	139942	156166	112050	115713	140100	163161	115459	185541	0	132171	211680	90745.7	188130	113358	170019	166126	163841	203447	168877	114488	191196	136143	237906	153877	89320.2	167770	193235	101027	0	171257	138263	95405.5	101467	122946	150170	124358
Eucgr.I02425.1	scaffold_9	34858448	AT2G18250.1	4-phosphopantetheine adenylyltransferase	251527	385296	323223	341143	228309	321419	265613	244959	319236	302427	264076	336704	231882	416494	280643	213395	278943	0	254906	250932	279978	310521	297950	391518	249574	358210	378797	261773	304071	363454	224965	369665	295616	186036	292906	364742	412661	0	422473	190209	350853	306116	305206	254873	274662
Eucgr.I02426.1	scaffold_9	34863154	AT2G18260.1	syntaxin of plants 112	16645.8	8028.76	8917.11	9059.14	0	3429.91	21647.6	20127.2	5610.89	0	12309.7	7985.01	12088	25026	10164.4	26017.1	24065.3	0	2417.89	6114.14	47799.5	9934.19	0	9347.29	9619.38	0	0	3411.09	3783.28	0	5179.18	0	0	13118.4	9932.93	33863	0	0	3324.43	0	4238.84	16474.1	15948.7	5772.48	14145
Eucgr.I02427.1	scaffold_9	34873887	AT2G18280.1	tubby like protein 2	4817080	6723060	7644170	5326590	5602490	6308110	6066330	7458040	6369510	5697190	8150280	7891320	5828340	7283380	6940290	6064240	7142980	0	6479360	6906820	7153260	6550360	5339030	5925160	5256200	8239550	3553960	6195530	6181880	6820980	4774670	5914400	6463270	3636600	7088230	6442790	5748380	0	7344240	5722740	7035270	5708560	5319110	6903180	8369790
Eucgr.I02428.1	scaffold_9	34878468	AT2G18290.1	anaphase promoting complex 10	1685270	2164980	1908330	1285000	1239880	1469370	1453240	1705410	2202510	1511800	1757580	2016160	2235420	2290550	1896070	1211290	2122630	0	1501830	2075360	1788300	3112080	1841150	1668080	1471930	1933370	1968920	1990140	1879320	2768680	1469810	1999090	2127130	1389650	1608820	2003350	2109730	0	2216350	1495810	1415950	1757930	2072190	1898930	1758280
Eucgr.I02429.1	scaffold_9	34882647			0	0	0	0	0	0	0	0	0	0	0	0	0	0	0	0	0	0	0	0	0	0	0	0	0	0	0	0	0	0	0	0	0	0	0	0	0	0	0	0	0	0	0	0	0
Eucgr.I02430.1	scaffold_9	34883464	AT4G36550.1	ARM repeat superfamily protein	1532.24	4917.48	2834.75	943.058	8225.5	2328.77	4099.18	4170.43	4639.81	6315.41	4533.45	2881.96	9261.02	7689.65	1924.21	5084.41	1454.94	0	9137.55	962.41	3336.34	0	18999	2050.32	3963.56	3856.1	1573.69	7975.29	2552.33	1302.35	1037.45	3773.8	3369.16	5199.47	7799.34	15096	4713.77	0	1400.63	0	5240.08	11053.7	6451.95	5610.16	8733.2
Eucgr.I02431.1	scaffold_9	34911612			0	16338.4	14699.7	22937.9	34766	5215.37	0	14330.3	15877.5	32422.8	25233.1	20497.1	5729.27	12726.8	0	16215.2	10083.9	0	19195.2	5831.86	9079.9	3692.88	6086.38	16064.3	1416.12	11049.7	0	9892.49	21644.9	0	6774.88	11373.4	13810.2	4241.82	19601.5	1902.92	16996.4	0	18957.7	10015.3	14837.8	11515.3	9417.65	10106.8	12680.8
Eucgr.I02432.1	scaffold_9	34915167	AT2G18330.1	AAA-type ATPase family protein	259835	398734	430196	400275	442487	376682	337287	313311	281923	369428	220940	375202	246111	255247	289277	281318	318228	0	283653	274502	219674	219358	104913	339949	332885	480347	281745	503931	473936	457898	397877	352900	359479	288404	322232	396077	445329	0	441773	212329	348200	245733	244298	316434	256576
Eucgr.I02433.1	scaffold_9	34921320	AT4G36600.1	Late embryogenesis abundant (LEA) protein	15028	15841.4	16430.5	1451.79	6175.46	24007.5	35187.8	7240.61	14464.1	15533.6	6738.19	16750.5	18612.4	32717.9	22156	45420.2	25822	0	7103.11	15686	25249.2	19859.9	2738	9400.85	3125.72	10782.8	8402.57	16111	20513.5	26743	4137.96	3875.4	45799.2	27155	12918.1	8112.36	30854.6	0	23712.9	12099.5	12106.5	21896.1	15706.5	2964.25	10335.5
Eucgr.I02434.1	scaffold_9	34926877	AT2G02540.1	homeobox protein 21	131369	118535	130090	34656	140535	98995.1	106789	22313.8	56406.3	48503.1	43944.9	76150	84787	106215	85235.6	69015.8	116118	0	36600.7	83137.2	85469.6	70516.2	29094.7	61677.5	49050.1	65337	60779.6	62593.5	99126	104517	28746.5	41945.4	215265	92594.4	71382.4	58270.8	155351	0	170141	12790.6	27473.7	82185.6	42891.4	60790.6	28938.5
Eucgr.I02435.1	scaffold_9	34975273	AT3G42170.1	BED zinc finger ;hAT family dimerisation domain	30073.2	6290.97	5209.01	14887.1	15249.5	48435.7	0	10416.4	24312.1	33585.4	0	21609.2	28322.1	0	14214.7	3580.54	5383.43	0	17058.6	9743.16	0	0	31007.8	16095.6	27760.8	19250.5	34813.1	16004.1	19869	14762.2	33785.8	17566.7	0	16310	12965.8	10006	26309	0	0	34565	21465.2	27809.8	17642	3164.1	0
Eucgr.I02436.1	scaffold_9	34978262	AT1G75220.1	Major facilitator superfamily protein	254561	494343	406360	154783	334880	229282	361682	298892	327185	374410	344354	273523	360334	582912	411269	201812	523175	0	353554	425844	338563	489018	148591	222938	365755	306715	352327	347427	371382	540626	223585	237145	630136	646969	442962	307095	236316	0	379244	253080	183079	332413	428545	697606	573137
Eucgr.I02437.1	scaffold_9	35018987	AT1G75220.1	Major facilitator superfamily protein	386618	590495	679923	635899	724049	609337	481688	550679	529037	665947	797892	619900	714043	569035	582366	509668	605847	0	1087690	631121	455930	504155	438851	789046	742763	552807	238974	676033	531401	657238	628794	548321	731961	288019	694827	492500	456960	0	710527	666112	600221	500071	594034	650899	554111
Eucgr.I02438.1	scaffold_9	35030616	AT1G75220.1	Major facilitator superfamily protein	693776	1002140	1310390	1035120	1346320	1249520	889454	1069180	577493	1197360	785683	1092060	708816	566429	776256	849327	792545	0	715747	637905	553910	354863	410833	835473	1103890	1501350	506422	1308190	1252670	1132280	1300860	889135	1283380	827073	993589	1044120	913330	0	1156130	975104	1123480	691531	569921	872172	745542
Eucgr.I02439.1	scaffold_9	35041038	AT1G75220.1	Major facilitator superfamily protein	237997	586419	598371	320882	332066	526655	355809	496489	363694	344654	420095	365132	434192	433760	418302	218707	357912	0	405022	450375	395802	192019	187432	306406	481682	480393	302844	493354	425114	482041	318132	454380	258210	358656	422662	456861	436232	0	508240	294362	562464	334000	427348	483983	393247
Eucgr.I02440.1	scaffold_9	35048982	AT1G63810.1		169443	220734	313329	328089	275612	269494	286023	320405	226679	337642	174062	186853	229464	178217	257299	154629	254500	0	336824	226409	198666	88430.5	79466.2	221943	310551	297232	127690	322146	276375	222861	293032	226063	235903	168094	326998	263166	222890	0	204084	175030	229023	179463	173254	236310	202773
Eucgr.I02441.1	scaffold_9	35057967	AT5G66550.1	Maf-like protein	0	22588.4	11991	43891.7	12580.6	7224.18	6378.2	19486.1	17872	42642.2	56459.1	2282.14	0	28879.5	32487.3	23702.8	43367.2	0	133681	137813	0	7031.94	25905.4	51880.1	53129	2006.65	151157	64249.5	34126.5	37059.8	17041	100803	20652.2	4933.12	12859.5	6365.34	16482.2	0	10351.1	36546.2	10758.9	0	32727.9	21708.3	2842.16
Eucgr.I02442.1	scaffold_9	35070479	AT1G75250.1	RAD-like 6	0	0	0	0	0	0	0	0	3031.92	0	0	0	0	0	0	9627.1	6124.25	0	7603.48	141559	0	0	21437.1	9899.3	18280.6	0	58542.7	30970.7	0	10800.7	0	125707	0	0	0	0	0	0	0	5882.2	0	0	0	0	0
Eucgr.I02443.1	scaffold_9	35072008	AT3G50860.1	Clathrin adaptor complex small chain family protein	1137910	1645850	1471080	1523030	1598340	1932240	1125850	1626290	1647230	1596980	1817560	2143620	1693260	1674410	1179300	1164590	1410360	0	1457860	1611050	1293110	1586730	1425630	1788980	1443850	1970390	1074590	2001870	1653870	1829180	1301610	1700470	1338520	1168900	1522850	1552770	2130340	0	2446160	1322950	1667970	1603790	1532920	1348200	1552920
Eucgr.I02444.1	scaffold_9	35077890	AT3G50845.1	Protein of unknown function (DUF59)	3121700	3538590	3793460	2632370	3076790	2917850	2278640	3534870	3263740	3875880	3648020	4338200	3795190	3863160	2834220	2370690	3423780	0	3480850	5181050	2683910	6630720	4763030	3903900	3915340	3627090	3400760	3603710	2913350	3570820	3445790	3948270	2468930	2108500	2802240	3149660	3460720	0	4296830	3323090	3923530	3615790	3804970	4310910	3610650
Eucgr.I02445.1	scaffold_9	35087948	AT4G36640.1	Sec14p-like phosphatidylinositol transfer family protein	23627.8	46624.6	41387.5	28057.3	6092.25	18069.1	23896.8	33384.8	29529.3	19060.6	19979.2	13439	25619.6	25558.7	30587.8	30622.3	36377.6	0	31023.6	65828.4	75274.9	6855.79	18486	49139.1	31381	16882.1	61031.9	20256	40338.2	28892	32616.8	93330	4954.34	48205.1	34176.4	24223.8	7538.25	0	31029.1	6792.08	6480.89	7525.17	53035.9	28683.4	28351.1
Eucgr.I02446.1	scaffold_9	35102386	AT5G13970.1		928820	1520460	1480080	1447960	1081150	1070430	1096450	1432460	1382980	1330480	1337140	1095590	1339620	1117590	1272640	957789	1166140	0	1278230	1154190	974044	1043230	917695	1434820	1191210	1063940	941071	1196030	961874	992203	1064430	1265190	788461	616042	1354530	1284660	1190190	0	1205920	730313	939772	1018260	1141270	1311410	1138130
Eucgr.I02447.1	scaffold_9	35110029			12834.8	40686.4	4429.17	34628.1	0	6574.18	12575.5	0	14836.8	15400.1	14732.2	31287	28552.8	3951.23	17800.1	34264.2	27130.9	0	19788.8	11378.6	21322.5	12533.5	26764	20484.9	24372.2	31604.5	0	10515.3	24908.5	48641.7	0	19094.8	0	4499.33	30211.6	25900.9	26086	0	0	8859.94	15762.6	30194.8	31270	28397.8	0
Eucgr.I02448.1	scaffold_9	35111458			7280190	8683550	11070100	7053370	9304160	8877980	6255200	5147750	10908500	9388680	8410140	8554640	8576240	11890500	6886750	5740750	8404360	0	10658600	11461800	6907510	12781500	9057120	9274440	10671800	8074120	10338300	10856600	11425000	7889260	10275500	9148380	8015660	4679580	6397050	7665060	10660900	0	7084120	9197640	8456550	8141450	8695840	9627180	5952040
Eucgr.I02449.1	scaffold_9	35118059			830013	934849	1872980	929089	1309900	686082	648558	1055340	921482	1133380	1051860	1357890	736108	1014870	592262	878184	886401	0	851959	1385240	639661	1390380	1208140	1179180	1327360	1384240	1225120	1300480	880295	1067120	1373020	1141100	667814	461858	1008480	864522	972253	0	1325260	1710030	1075610	594670	804039	1149270	1108880
Eucgr.I02450.1	scaffold_9	35127177	AT5G66780.1		0	48823.9	11638	0	27921.5	0	26924.5	7903.06	26862.8	9983.83	62270.1	19766.1	10176.9	26721.3	0	39855.1	19731.1	0	6035.84	7661.33	23991.6	58325	19156	7965.5	8175.71	0	0	0	9615.86	67529.4	0	0	45014	10863.2	28840	37745.8	4783.22	0	8091.59	0	0	32373	29647	21741.8	23219.3
Eucgr.I02451.1	scaffold_9	35131205	AT5G66770.1	GRAS family transcription factor	212042	247634	276344	238400	390873	272115	229283	254720	316866	257610	320436	310479	243931	219653	416696	358636	379373	0	412256	353516	233446	300760	247746	347756	273314	257840	246560	367177	247364	334803	156584	258873	486176	258573	265415	202187	275631	0	276400	300074	299762	456348	330584	420356	318618
Eucgr.I02452.1	scaffold_9	35144383	AT5G66760.1	succinate dehydrogenase 1-1	2792240	5138920	4667680	3459770	4709140	5517870	4745200	5384640	3502910	4214830	4253800	5462090	4286280	4034900	5634970	3658120	5968010	0	3376450	3838010	5083190	2947800	2032480	3352460	4512260	6179240	3677510	4721160	5423280	6913450	3004050	3870080	6004040	4079430	4364620	5068180	4363940	0	5299240	3395910	4879990	4896550	4370940	3695800	4722670
Eucgr.I02453.1	scaffold_9	35171367	AT3G50660.1	Cytochrome P450 superfamily protein	1433800	977267	724500	650366	477631	859893	600913	926313	802758	637377	588902	680580	757401	724124	565472	1228310	927290	0	309639	689265	715078	1511720	1172340	998048	497082	919251	426795	552835	875355	778030	449162	725024	736941	739564	931273	890098	532474	0	1096510	618162	429983	538354	641149	533264	704877
Eucgr.I02454.1	scaffold_9	35200523	AT1G20460.1		344106	364162	387321	319345	496621	325163	329864	351781	459742	371776	372502	577734	507886	398691	289204	257218	352812	0	387922	496219	296342	530981	430446	403728	351908	499807	366225	442364	403624	509959	361058	418521	379302	205882	397256	314747	700931	0	553944	359312	433003	321644	352015	388811	272531
Eucgr.I02455.1	scaffold_9	35202887	AT5G66750.1	chromatin remodeling 1	352662	555088	579625	561512	912469	830634	846537	627714	458119	677805	278161	495465	476212	342675	540611	405449	690932	0	633508	594588	336498	257221	153251	589518	706154	826436	436561	906231	834309	758095	592222	640483	745593	513962	665551	619192	577803	0	561483	391811	634868	435232	532224	379968	322259
Eucgr.I02456.1	scaffold_9	35226698	AT5G07610.1	F-box family protein	234639	379400	395699	320446	394379	366473	402933	395392	408964	476796	444129	438942	326096	417335	455914	337928	475126	0	543521	515474	378299	432802	377818	394530	384233	332290	456199	440248	318652	434757	285689	383502	344337	204299	399741	289741	424957	0	326811	471003	436791	387003	452840	474854	457917
Eucgr.I02457.1	scaffold_9	35238557	AT3G50685.1		0	0	0	0	0	0	0	0	3653.07	8505.86	0	0	0	0	0	0	8542.95	0	5093.53	0	0	0	0	13179	0	0	0	0	0	0	6211.69	0	0	0	0	0	0	0	0	0	0	0	0	18329	9901.14
Eucgr.I02458.1	scaffold_9	35258669	AT5G66740.1	Protein of unknown function (DUF620)	0	0	0	0	0	0	0	0	3244.36	0	0	0	3507.11	0	0	0	0	0	0	0	0	0	0	2945.5	0	0	0	0	0	0	0	0	0	0	1768.06	0	0	0	0	0	0	0	0	0	0
Eucgr.I02459.1	scaffold_9	35272617	AT4G36680.1	Tetratricopeptide repeat (TPR)-like superfamily protein	248709	314268	312044	250477	274937	262447	309110	304530	189210	260322	151617	231208	179448	208008	230145	129697	248427	0	213613	173751	199060	217656	113141	235120	163679	275029	222525	259913	227039	288014	238917	245353	232309	174447	250055	257060	225680	0	181409	216334	177192	205386	171838	253675	173097
Eucgr.I02460.1	scaffold_9	35276898	AT4G36690.4	U2 snRNP auxilliary factor, large subunit, splicing factor	6604070	8949430	7174720	7801710	7041060	8969540	8015570	7362680	6116780	7626080	8092480	6065950	5712190	7053970	7525850	4866220	6717240	0	6176130	5025700	7792400	4691660	3298400	6874720	5889480	7926970	5512540	6667530	8705960	6281290	5569780	5861330	6302180	2942390	7419650	8268410	7027010	0	6346620	5163730	4912700	4425060	4852090	3681410	5347040
Eucgr.I02461.1	scaffold_9	35279681			0	0	0	0	0	0	0	0	0	0	0	0	0	0	0	0	0	0	0	0	0	0	0	0	0	0	0	0	0	0	0	0	0	0	0	0	0	0	0	0	0	0	0	0	0
Eucgr.I02462.1	scaffold_9	35295030	AT2G16120.1	polyol/monosaccharide transporter 1	0	0	0	2935.45	0	0	0	0	0	0	0	0	0	0	0	0	0	0	0	0	0	0	0	0	0	0	0	0	0	0	0	0	0	0	0	0	0	0	0	0	0	0	0	0	0
Eucgr.I02463.1	scaffold_9	35305872	AT5G66730.1	C2H2-like zinc finger protein	2487320	2981890	3497200	2690420	1673770	2106390	2465410	2660280	2460380	2404940	2552380	2558630	2805060	2840360	2683680	2390330	2798410	0	2720350	2450740	2273790	2470930	1870630	2252260	2662900	2355220	1902200	2552870	2523870	2424020	2175750	2545080	1768400	1458680	2730050	2399920	2237800	0	2464150	2364000	2549400	2636090	2255650	2432470	2723500
Eucgr.I02464.1	scaffold_9	35320845	AT4G36740.1	homeobox protein 40	6864.91	4367.3	9754.72	13625.9	0	8090.61	24377.6	0	2036.76	4583.05	0	17366.3	0	7897.55	0	18422.4	0	0	8335.39	7199.09	0	0	0	14620.7	14780.6	31622.5	0	7868.82	17552.2	14915.8	8643.36	4241.37	20427	2475.4	13231.7	0	42797.8	0	14101.8	0	14588.9	7318.22	4477.71	0	0
Eucgr.I02465.1	scaffold_9	35360069	AT2G39830.1	DA1-related protein 2	0	9105.51	0	22286.4	0	0	0	0	14936.3	22691	0	0	8040.78	0	0	43459.4	0	0	0	0	0	0	0	0	17416.4	7163.02	0	0	0	21689.2	5789.92	0	0	0	0	0	3722.01	0	0	8732.68	7843.3	0	38097.9	5514.5	0
Eucgr.I02466.1	scaffold_9	35389905	AT4G36750.1	Quinone reductase family protein	1732790	1813550	1998210	1629030	1643080	1928970	1899810	1889490	1847910	1564400	1602070	1835090	1934490	1928850	1476000	1066610	1264990	0	1415140	1453430	1858430	2106260	1963540	1622960	1762420	1707140	790761	1761630	1744710	1595340	1721600	1728500	1374490	1096820	1926380	2210150	2502440	0	1847330	868584	1953440	1706520	1527190	1787320	1937370
Eucgr.I02467.1	scaffold_9	35391846			0	7391.29	0	0	0	12416.4	0	6605.54	18275.6	0	41045.3	20227.3	15027.4	18555.5	0	0	0	0	4317.73	5207.28	0	0	0	0	5385.09	18775.9	0	0	6647.6	6472.63	9056.82	13701.3	0	4199.34	3822.14	13247.2	0	0	0	15908	0	12797.1	0	5289.99	0
Eucgr.I02468.1	scaffold_9	35397932	AT4G36760.1	aminopeptidase P1	1383620	2419550	2152670	1458120	1858140	2230130	1765020	2482100	1681790	1993950	1898400	2220380	2233080	2019240	2295340	1621650	2652510	0	1394380	1529780	2186090	1655680	1249730	1559430	1814310	2197690	1318040	1692480	2119490	2592130	1036200	1635740	2407510	1478090	1702210	2394620	1692840	0	1780420	1374480	2055650	2149090	1857660	1789760	2450580
Eucgr.I02469.1	scaffold_9	35411476	AT4G36760.1	aminopeptidase P1	96486.6	90609.1	80851.1	71306.9	126386	124471	96270.2	138161	82999.3	59300.3	103758	53823.1	106837	82405.7	120488	64955.2	107471	0	91316.4	106739	84378.1	66419.5	51493.9	87645.4	95646.8	77752.8	30654	96518.1	59083.4	90956.9	73623.8	89783.6	48811.8	57494.8	123659	142643	66554	0	75254.8	71508.6	67144.3	114512	107679	117379	119760
Eucgr.I02470.1	scaffold_9	35425008	AT3G50740.1	UDP-glucosyl transferase 72E1	0	2907.77	0	2242.88	0	2602.21	7772.17	2500.09	1364.66	3051.69	0	0	9181.62	0	0	6996.94	0	0	11197.9	0	0	0	0	2440.18	0	0	0	2615.31	2920.13	0	0	5670.71	0	1638.28	4519.6	0	1447.53	0	0	0	0	2488.07	0	4473.38	6858.03
Eucgr.I02471.1	scaffold_9	35431898	AT3G50740.1	UDP-glucosyl transferase 72E1	0	0	0	0	0	0	0	0	0	0	0	0	0	2681.3	0	0	0	0	0	0	0	0	0	4878.36	0	2442.05	0	0	0	0	0	0	0	0	0	0	0	0	0	0	0	0	0	0	0
Eucgr.I02472.1	scaffold_9	35451741	AT1G78990.1	HXXXD-type acyl-transferase family protein	0	0	0	0	0	2163.33	0	0	0	0	0	0	0	2245.54	0	0	0	0	1560.54	0	0	0	0	0	0	0	0	0	0	0	0	0	0	0	0	0	0	0	0	0	0	0	0	0	0
Eucgr.I02473.1	scaffold_9	35469276	AT4G36790.1	Major facilitator superfamily protein	4729.43	0	9342.85	8325.43	0	6884.07	0	4364.12	0	3940.86	0	9321.88	0	0	0	6600.97	0	0	0	3002.93	0	14184.4	0	6038.4	0	12523.1	0	0	7218.63	8407.71	0	0	0	9409.74	3970.15	4456.62	0	0	13228	0	0	27562	0	5870.39	5704.68
Eucgr.I02474.1	scaffold_9	35486238	AT4G36790.1	Major facilitator superfamily protein	33950.6	24411.7	6923.24	30791.7	0	5486.32	83899.9	23956.3	17584.9	25283.1	0	10940.6	20011	35973.4	4899.94	0	26436.3	0	14542.8	18957.4	17500.8	40493.8	16660.4	9680.05	5155.46	12746.7	13645.5	17263.2	5963.62	12974.2	6986.04	15257.9	17448.8	20082.3	7908.73	31519.7	15584.6	0	24953.4	6884.73	26192.8	24144	15943.6	22945.7	35819.1
Eucgr.I02475.1	scaffold_9	35517117	AT2G18630.1	Protein of unknown function (DUF677)	927011	1411990	1034240	871561	781132	1166390	1006490	1193850	1078360	997614	934457	1160970	1187850	1288690	943180	810745	1129360	0	1014000	1016220	1287500	1493300	888174	847252	911245	1047300	848960	870915	1272860	925232	839008	993769	1066760	807221	950186	1480680	1185200	0	1001170	716080	1045740	1136600	1147470	1048370	1195240
Eucgr.I02476.1	scaffold_9	35534856	AT2G23790.1	Protein of unknown function (DUF607)	3160.94	13612.1	50149.4	32725.1	42305.6	4322.45	13243.6	11366.3	8242.23	5219.54	0	29091.4	25159.1	21767.8	30380.8	15536.7	19598	0	38748.9	45792.7	0	19004.3	0	15916.5	17273.1	49948.4	31991.7	30605.3	0	23729.9	15506.7	22908.4	34251.7	7946.12	26170.9	23597.5	14189.5	0	30909.6	11074.4	5654.8	19604.5	44779.4	14391.4	16562.1
Eucgr.I02477.1	scaffold_9	35563252	AT2G23780.1	RING/U-box superfamily protein	2947840	5553760	6363200	5577530	4533130	4956780	5114040	6448870	6138270	6101900	7146160	6552520	6459820	5992240	5749710	4649340	4693660	0	6344030	6043630	5487510	6117350	5281360	6266010	5621270	5246920	2395030	6105070	4590270	4838250	5308450	5439070	3883890	2948530	5779680	5391270	5757640	0	5066360	3536380	6340280	6100100	5911300	6763820	5584680
Eucgr.I02478.1	scaffold_9	35567818	AT4G36850.1	PQ-loop repeat family protein / transmembrane family protein	0	35962.8	459628	222490	134329	5045.01	23159.8	56728.9	29021.5	62459.5	276998	59463.7	11883.2	4973.97	48938.5	141475	61539.8	0	75804.4	29312.5	12087.6	0	17490.9	330851	165165	42428.5	0	236461	44053.1	268496	148355	61706.7	46580.5	22468.5	139298	28520.2	40382.8	0	125461	84602.8	37135.9	27220.8	22991.6	33659	30453.6
Eucgr.I02479.1	scaffold_9	35623844	AT2G46600.1	Calcium-binding EF-hand family protein	112839	46418.4	141828	12337.9	181275	59373	73696.3	15542.2	77862.9	164421	140734	97890.4	25796.8	39075.1	22967.8	13502.2	44075.9	0	106480	141944	0	22958.1	10118.5	64810.6	143503	29170	525147	185919	262421	169534	175532	117169	62257.4	38544	24403.8	25336.3	62001.4	0	22708.7	15910.3	0	33794.7	114927	79376.7	31288.1
Eucgr.I02480.1	scaffold_9	35630187	AT4G36850.1	PQ-loop repeat family protein / transmembrane family protein	0	0	118177	87411.3	57854.8	0	0	9090.82	4585.5	0	0	0	0	0	25276.8	14990.4	20024.5	0	17472	7334.98	0	0	0	77522.5	15315.1	24591.8	0	67661.7	0	17160.6	71566.9	54922.1	0	0	29679.7	9279.66	0	0	18141.5	30136.1	29674.8	0	0	0	0
Eucgr.I02481.1	scaffold_9	35632937	AT4G37220.1	Cold acclimation protein WCOR413 family	0	0	0	0	0	0	0	15249.4	0	0	0	0	0	0	0	0	0	0	0	0	0	0	0	0	0	0	0	0	0	0	0	0	0	15607.5	0	0	0	0	0	0	0	0	0	0	0
Eucgr.I02482.1	scaffold_9	35639163	AT4G37220.1	Cold acclimation protein WCOR413 family	473274	1020820	1043630	801445	690516	959706	1062670	977880	1221560	1023730	931109	1013960	1154800	1409310	971413	409166	865276	0	1082970	1179980	907649	1521380	805391	1186080	841193	904022	752583	1004100	954000	932129	758001	1147150	862577	692479	1178390	1146580	1696590	0	1053350	456078	1003820	1016620	1006010	1169820	751412
Eucgr.I02483.1	scaffold_9	35643413	AT2G23770.1	protein kinase family protein / peptidoglycan-binding LysM domain-containing protein	8225.67	21093.5	18334.5	15905.9	20109.5	11929.4	24486.3	17690.8	8306.35	16496	16421.1	5203.46	13654.1	12550.8	20564.6	24204.4	28005.1	0	4102.23	7468.35	28236.2	5052.29	27191.4	12107.5	26755.2	11944.9	3533.14	8801.99	6503.94	7844.04	9580.26	17640.3	8159.26	2830.68	8612.03	22896.8	3363.48	0	11503.9	10374.1	20478.6	5731.67	13540.9	19486	32037.8
Eucgr.I02484.1	scaffold_9	35645900	AT2G33580.1	Protein kinase superfamily protein	1864.7	1853.83	0	1172.09	0	2699.69	0	0	6604.3	1499.61	0	1603.8	3268.03	1490.61	12730.4	6816.49	8180.82	0	3834.61	1225.57	3751.76	0	0	2534.07	3631.14	1474.81	0	0	4476.81	4560.04	0	3084.71	11215.4	3624.13	1654.36	3052.36	2380.59	0	0	1853.69	1588.06	5497.22	4716.87	2420.55	0
Eucgr.I02485.1	scaffold_9	35648515	AT5G66631.1	Tetratricopeptide repeat (TPR)-like superfamily protein	68768.8	68231.3	63495.5	91167.4	48489.4	90556.5	84860.7	102943	67547.4	61701.5	53328.3	71049.7	77317.6	66613.7	78899.5	76991.3	69789.5	0	59830.4	77030.4	47670.7	32887	35603.6	65357.6	62769.3	92649.7	39549.2	107836	70069.5	118441	47853	91807.1	75270.2	72438.6	84469.2	77340	69586.3	0	90261.1	70824.6	108109	77120.7	95335.3	125995	106926
Eucgr.I02486.1	scaffold_9	35709094	AT1G19270.1	DA1	0	0	9386.81	5483.12	0	0	0	0	3737.61	0	0	0	0	0	0	0	0	0	17260.4	0	0	0	0	23000.5	0	0	0	12735.9	0	0	4816.9	0	0	0	0	13973.3	0	0	0	0	0	0	0	5455.33	0
Eucgr.I02487.1	scaffold_9	35748768	AT4G36860.1	LIM domain-containing protein	0	0	0	0	0	0	0	0	0	3098.01	0	0	0	0	0	0	0	0	0	0	0	0	0	0	0	0	0	0	2905.24	0	0	0	0	0	0	3278.5	0	0	0	0	0	0	0	0	0
Eucgr.I02488.1	scaffold_9	35771698	AT4G36870.1	BEL1-like homeodomain 2	679196	825030	914472	797452	452009	922149	508226	744673	1105090	457683	873741	1178310	702392	1586260	691024	768516	646733	0	833098	811942	1488810	1225240	1196210	542201	637342	1000100	1130660	660583	848202	585915	484437	812838	566824	350272	1033920	1032750	1321970	0	801153	972942	1194000	1304550	934231	804249	1172630
Eucgr.I02489.1	scaffold_9	35811597	AT3G50780.1		1470660	2571270	1873900	1431870	2366450	2766040	1923760	2312320	2087410	2084750	1312060	2347670	2374980	1874250	2466260	1602230	2842570	0	1696650	1699680	2129980	2329480	1337600	1720530	1610120	2702080	1577970	2471380	2690960	2827330	1353070	1912940	2912250	2483250	2356550	2186200	1875310	0	2449080	1904840	2185440	2613580	2181070	2487070	2884680
Eucgr.I02490.1	scaffold_9	35840963	AT5G66600.1	Protein of unknown function, DUF547	61815.1	166066	208994	203207	172825	151946	139048	244206	181338	152844	160931	222708	148416	244803	208262	184193	296641	0	197569	331939	246736	95409.8	138712	174484	201021	200518	191245	280766	204794	269824	196086	312075	220964	108841	197472	222483	252466	0	188651	180305	276120	167484	215371	186310	149681
Eucgr.I02491.1	scaffold_9	35846974	AT1G21050.1	Protein of unknown function, DUF617	0	0	0	0	0	0	0	0	0	0	0	0	0	0	0	16083.1	0	0	0	0	0	0	0	0	0	0	0	0	0	8935.03	0	0	0	0	4838.08	0	0	0	0	0	0	0	0	7046.44	0
Eucgr.I02492.1	scaffold_9	35851519	AT5G66590.1	CAP (Cysteine-rich secretory proteins, Antigen 5, and Pathogenesis-related 1 protein) superfamily protein	8313.27	32253.5	73580.6	7880.6	0	0	29604.1	43300.6	18059.3	10794.1	69092.9	10882	32209.6	38937.3	13877.5	16699.2	65375.4	0	0	115765	52953.1	24796.3	0	25829.7	27808.1	34570.8	8463.63	9459.3	0	9071.03	6969.41	48456.4	0	5401.97	20429.1	31588.9	0	0	0	0	0	24008.6	10533.7	7734.32	37148.4
Eucgr.I02493.1	scaffold_9	35884155	AT1G50000.1	methyltransferases	63034	95746.9	191782	77754.8	57315.5	30794.9	63452.4	116002	76447.9	84943.4	50049.2	26920.8	109616	97384	60319.9	54636.3	82321.3	0	85542.3	89768.4	78332.8	147690	113613	89463.4	72045	45600.5	22544.5	55202.5	26813.5	33013.6	94890.2	88578.5	45846	31002	73458.2	82673.2	28282	0	79855.8	58517.6	68372.4	26239.1	77882.8	145900	119615
Eucgr.I02494.1	scaffold_9	35890252	AT3G49780.1	phytosulfokine 4 precursor	953809	1366830	3524030	1125420	1209130	402761	1089280	1186120	848398	897284	1404090	1217720	1437530	1698440	991841	831860	1375660	0	545752	1594870	627132	1920160	964288	1633980	1825020	819345	84992	1352600	600588	937616	1991350	1267680	1705950	899454	920836	1355470	797096	0	1217650	982829	891722	565244	1286900	1690920	1587350
Eucgr.I02495.1	scaffold_9	35895238	AT1G23780.1	F-box family protein	1722370	2607630	2030700	1812540	1865350	1975550	2216330	2802030	2230340	1992950	2752080	2115340	2363180	2292320	2767510	1554780	2532990	0	2055470	1965860	2210880	2392300	1990010	1962610	1830770	1954840	1433060	1725320	1733260	2032050	1683910	1752720	1983350	1266570	2153060	2137560	1741800	0	1691090	1376870	1921370	1683010	1842980	2156280	2716360
Eucgr.I02496.1	scaffold_9	35897387	AT4G27190.1	NB-ARC domain-containing disease resistance protein	307007	407564	270449	261350	195274	417111	385354	300970	386077	431147	212318	188884	367137	291801	430159	227302	468733	0	401392	267420	367075	192448	99398.4	219399	289086	327404	236478	263022	493779	249252	196146	279576	422695	306970	341312	406167	270427	0	173819	117489	170885	331578	463516	310667	347609
Eucgr.I02497.1	scaffold_9	35916996	AT1G23780.1	F-box family protein	0	0	0	5717.69	0	3551.22	0	0	7488.53	0	0	4647.02	0	0	0	9805.69	0	0	6911.46	3077.95	0	0	0	3124.16	0	0	0	0	0	0	0	0	0	0	0	4423.9	0	0	0	0	4290.78	13908.7	8264.33	2975.58	5493.91
Eucgr.I02498.1	scaffold_9	35941078	AT1G23780.1	F-box family protein	0	15422.7	26467	10334.9	0	9510.31	10051.2	20177.6	17833.6	11174.6	0	15227.7	11223.9	6764.24	9519.85	27784.5	0	0	12628.7	59754.5	18382.1	4649.46	0	11353	15110.4	19019.3	174190	90425	28258.7	25770.2	4815.15	40988.1	17872.9	9893.27	9056.94	3617.59	23460.8	0	17989.2	3522.4	7852.48	17905.8	14482.6	31357.1	9034.73
Eucgr.I02499.1	scaffold_9	35945155	AT1G23770.1	F-box family protein	0	0	9965.08	12142.3	0	0	0	8855.64	0	0	0	10071.3	8506.73	0	0	0	0	0	0	24990	0	0	0	0	0	8617.42	0	7464.73	0	0	6296.1	23770.3	0	0	16530.8	0	0	0	17486.3	0	26325.2	6654.33	0	6012.4	0
Eucgr.I02500.1	scaffold_9	35946624	AT1G50020.1		194614	211934	303709	240548	267873	117802	197986	218998	154083	157948	302046	191419	179578	272405	155617	146456	200567	0	179544	172387	225378	215641	232466	193406	195877	281235	258409	242305	166224	213349	190856	374347	147360	79688	312236	243324	272702	0	225322	135427	195450	219869	173288	172698	273559
Eucgr.I02501.1	scaffold_9	35950621	AT3G22960.1	Pyruvate kinase family protein	233586	362263	271987	185054	247655	342239	411894	315186	272035	346689	162773	185749	273575	237365	348848	228900	450068	0	242181	352144	231508	202540	99074.8	184219	285523	307184	272857	333614	378630	394089	273122	424597	355903	374167	404185	306509	215614	0	212906	177752	242428	264668	317926	270566	235814
Eucgr.I02502.1	scaffold_9	35962391	AT4G08170.2	Inositol 1,3,4-trisphosphate 5/6-kinase family protein	0	0	0	0	13496.4	3719.85	0	0	0	0	0	0	0	4162.59	0	0	0	0	0	0	0	0	0	0	3396.59	4165.89	0	0	0	0	6425.82	8299.5	0	2441.52	2266.67	0	0	0	0	0	0	0	0	0	0
Eucgr.I02503.1	scaffold_9	35965096	AT1G50030.1	target of rapamycin	485115	1043920	1041790	959496	1005640	1452840	1057250	1375590	882249	1005980	965272	982567	909789	967430	1237890	788395	1278850	0	948098	749614	1157830	409657	357133	539971	958554	1237140	611103	1027140	1195900	1116920	527822	684626	1341300	720077	1219040	1175050	831233	0	755976	933009	1202480	900340	1014270	1049720	1301020
Eucgr.I02504.1	scaffold_9	36083095	AT1G50030.1	target of rapamycin	144420	305045	155173	331336	161165	420291	342824	416852	380145	397181	293886	252894	303996	382883	364957	282518	375432	0	370781	289189	364136	149511	130799	210763	350504	381764	123083	268486	375051	313990	165507	235432	193068	178932	387543	362349	297715	0	227490	249007	428129	332051	343161	410250	378976
Eucgr.I02505.1	scaffold_9	36143541	AT4G33760.1	tRNA synthetase class II (D, K and N) family protein	163469	263990	286067	214464	308578	298152	241047	246298	268872	240676	245258	304678	313636	352709	307987	121654	385334	0	298498	250468	301158	227824	111395	224770	237345	358542	286335	284394	307001	299717	190825	227621	355603	192016	225545	346407	358577	0	315751	183590	285361	325597	275544	288772	262536
Eucgr.I02506.1	scaffold_9	36163909	AT5G60440.1	AGAMOUS-like 62	0	0	0	0	0	0	0	0	0	0	0	0	0	0	0	0	0	0	0	0	0	0	0	0	0	0	0	0	0	0	0	0	0	0	0	0	0	0	0	0	0	0	0	0	0
Eucgr.I02507.1	scaffold_9	36175938	AT1G10020.1	Protein of unknown function (DUF1005)	689949	852628	1279910	646442	977988	959397	903341	925031	729378	853945	671202	833775	800220	484719	922877	625494	788452	0	506453	701157	625223	879509	460419	869950	1035590	807600	1304970	1194060	1551880	923703	691544	841395	1081010	990916	985556	754044	900465	0	713624	1028040	618941	899276	685369	1394940	1886050
Eucgr.I02508.1	scaffold_9	36180771	AT1G71430.1		1246210	1647100	1723110	2136480	1338190	1424460	1207190	1565450	2589460	2332390	1600410	1447340	1867450	1834430	1653350	1271830	2181670	0	2230750	2102140	993615	1826610	1486810	2487870	1612520	1520770	1598800	1594410	1722260	1926750	1649930	1846990	1162740	904113	2444240	1478250	2085120	0	1875270	983317	1237590	1364360	1945090	1945950	1465930
Eucgr.I02509.1	scaffold_9	36182971	AT2G14580.1	basic pathogenesis-related protein 1	0	0	0	0	0	0	0	0	0	0	0	0	0	0	0	0	0	0	0	0	0	0	0	0	0	0	0	0	0	0	0	0	0	0	0	0	0	0	0	0	0	0	0	0	0
Eucgr.I02510.1	scaffold_9	36187116	AT1G50110.1	D-aminoacid aminotransferase-like PLP-dependent enzymes superfamily protein	34792.2	61286.8	102371	105597	41392.2	20278.8	66148	112987	101911	131234	105741	77326.7	96309.2	131171	81288.7	105678	227113	0	175694	106222	54640.4	203064	99210.8	88102.4	112134	50590.3	20057.3	49572.8	17084.7	12741.8	73407.9	72407.3	83817.8	36468.9	94197.5	100700	55524.8	0	60965.4	33324.8	118720	24820.2	64181	312740	425870
Eucgr.I02511.1	scaffold_9	36197592	AT2G14520.1	CBS domain-containing protein with a domain of unknown function (DUF21)	3827490	6109690	5690690	4872760	4017400	4021660	4933360	6148460	4912150	4628050	5615700	4365850	5665260	6028850	4338990	3799020	4799050	0	4502610	4408340	4870430	4835580	3927090	5677370	6183660	4679130	1343680	4107600	4136130	3166060	4280300	5046220	4140760	3466020	4856320	5871990	4476790	0	5651150	3623900	6162250	5180760	5702010	6714000	7502830
Eucgr.I02512.1	scaffold_9	36203847	AT4G33690.1		97197.9	125071	113877	116828	125221	95395.3	155525	235010	188348	107423	164170	235253	137322	172486	101024	104377	134007	0	136384	225014	99064.1	221324	170924	198021	160846	181349	83880.1	172649	150109	205645	144846	187242	77853.4	197352	191033	118222	121825	0	237384	68425.9	189406	134756	174029	225609	198435
Eucgr.I02513.1	scaffold_9	36209801	AT1G58440.1	FAD/NAD(P)-binding oxidoreductase family protein	1704.73	8011.4	11725.3	7953.14	10557.5	26894.9	5137.02	7004.12	7111.25	7022.57	11685.6	14887.9	3706.26	5073.13	9653.33	15678.4	14808.1	0	17518	8385.87	12862.7	0	13164.7	2860.42	4254.3	7941.03	25526.4	17628.2	17240.1	3271.45	6482.6	40230.2	16853.1	4031.5	6659.67	6985.85	20977.9	0	3535.64	7403.24	14585.3	31076.7	3595.59	5347.99	4474.02
Eucgr.I02514.1	scaffold_9	36221307	AT4G17000.1		112639	143635	135587	153600	143884	239310	223201	285409	158118	104940	187456	213345	185762	201567	282901	241988	398829	0	117414	344263	291184	159691	125091	199795	251135	367957	29580.1	248938	220582	339000	124579	243408	239461	207638	206536	184598	101160	0	248027	111306	262315	238773	304601	137127	296981
Eucgr.I02515.1	scaffold_9	36226012	AT2G14260.1	proline iminopeptidase	3918160	6153780	6704180	3964720	5153640	5562500	4579160	4678950	4677390	4476230	4721790	5699550	5413010	5800510	5017990	3611870	5464890	0	3522610	3832810	4981890	5841870	3838310	4685470	5302290	5282770	2806470	4490520	5564900	4347850	4070580	4332880	5628300	3497990	4295000	5992680	5846240	0	5484740	2927860	4908730	4348080	4487490	3823390	5254030
Eucgr.I02516.1	scaffold_9	36233213	AT5G64510.1		2271900	3191450	2904370	2267380	2654250	2042240	2435650	2934350	1940370	1715730	4068310	2835160	2217720	3136280	2870990	2999000	2691800	0	1522750	2095770	3618470	2765650	2593070	2070280	2355230	3369590	1405560	2021590	1636640	2745880	1996060	1944790	1929560	1263070	2577320	3067120	1931540	0	3036090	2460130	2988200	2572880	2365980	2207900	3515170
Eucgr.I02517.1	scaffold_9	36235596			0	0	0	0	0	0	0	0	0	0	0	0	0	0	0	0	0	0	0	0	0	0	0	0	0	0	0	0	0	0	0	0	0	0	0	0	0	0	0	0	0	0	0	0	0
Eucgr.I02518.1	scaffold_9	36238114	AT4G37850.1	basic helix-loop-helix (bHLH) DNA-binding superfamily protein	0	15541.6	7937.44	10557.7	11129.3	6398.19	0	1885.11	7787.06	6773.38	6134.13	5906.17	3573.04	0	2583.99	14154.3	11901.1	0	3244.75	2683.54	8800.64	3366.54	8649.43	7186.54	2678.87	10728.9	0	7703.5	3535.01	19574.2	7378.96	7034.63	13184.8	3981.23	2962	7418.42	3883.08	0	1910.17	0	3529.29	6128.53	3529.69	1329.85	14530.1
Eucgr.I02519.1	scaffold_9	36242565	AT2G14255.1	Ankyrin repeat family protein with DHHC zinc finger domain	366536	683180	556758	437973	560355	595046	518788	607374	443870	574738	380441	498148	632436	600891	586074	484672	676224	0	419485	626030	452761	462722	285588	526709	548996	663721	407516	660877	604673	611537	506383	606001	546498	688952	507458	664810	559096	0	662421	528524	569616	618304	595409	627210	626798
Eucgr.I02520.1	scaffold_9	36262431	AT1G19715.3	Mannose-binding lectin superfamily protein	3105.02	6348.6	8843.72	14175.4	3479.5	2536.03	5111.72	7238.89	6319.22	6906.67	13356.1	1809.19	4812.34	9963.22	11335.4	8380.94	3757.21	0	12373.5	3104.81	9872.04	5640.82	4561.61	4960.22	1838.38	7601.9	676.859	4860.63	3222.25	4670.59	3819.17	6640.51	4331.85	2537.59	7795.29	15569.1	4456.25	0	3509.34	2663.48	7828.73	12068.8	5777.5	8729.45	9019.55
Eucgr.I02521.1	scaffold_9	36272284	AT2G14255.1	Ankyrin repeat family protein with DHHC zinc finger domain	225756	247867	131280	214280	183910	130432	263454	180873	140733	105512	150778	299688	124785	297644	142452	220278	122577	0	185480	182056	319096	123072	125648	173551	120868	238492	212488	238257	105082	328617	207205	111673	165058	189291	140168	335687	148051	0	208743	185884	185024	122403	121620	101340	196136
Eucgr.I02522.1	scaffold_9	36277263	AT3G16460.1	Mannose-binding lectin superfamily protein	0	0	0	9077.19	0	0	11719.1	0	0	0	0	0	0	0	0	3356.65	0	0	0	0	0	0	0	0	3114.91	0	0	0	0	0	0	0	9595.44	0	0	0	0	0	3962.41	0	0	0	0	3068.37	0
Eucgr.I02523.1	scaffold_9	36284200	AT5G46490.2	Disease resistance protein (TIR-NBS-LRR class) family	0	0	0	0	0	0	0	0	0	0	0	0	0	0	0	0	0	0	0	0	0	0	0	0	0	0	0	5839.35	0	0	0	0	0	0	0	0	0	0	0	0	0	0	0	0	0
Eucgr.I02524.1	scaffold_9	36284780	AT1G19715.2	Mannose-binding lectin superfamily protein	0	0	0	13189.2	0	0	0	4438.53	1049.06	0	0	0	0	0	0	26467.3	0	0	6071.93	4902.6	0	0	2979.3	1604.37	3248.34	0	0	0	1915.36	0	1469.95	6250.09	0	0	9529.88	0	0	0	0	0	6321.91	0	2109.35	1576.89	0
Eucgr.I02525.1	scaffold_9	36290809			37463.1	32032.4	276560	117569	53599.8	0	0	69038.7	28213.1	11998.2	114176	92214.8	60755.3	44875.9	39647.6	145810	25082.5	0	71770.2	134003	44233	32139.8	122074	93283.7	147363	163700	0	88919.2	0	157249	128293	164164	0	0	79597.2	23684.2	0	0	83862.1	51211.7	56283.8	0	65683.7	131762	123199
Eucgr.I02526.1	scaffold_9	36309485	AT1G27170.1	transmembrane receptors;ATP binding	0	0	0	0	0	0	0	0	0	0	0	0	0	0	0	0	0	0	0	0	0	0	0	0	0	0	0	0	0	0	0	0	0	0	0	0	0	0	0	0	0	0	0	0	0
Eucgr.I02527.1	scaffold_9	36310946	AT1G19715.3	Mannose-binding lectin superfamily protein	0	0	2981.66	0	0	0	0	0	1272.71	0	9037.75	0	5384.69	2576.72	0	13024.4	0	0	0	0	0	0	0	0	0	0	0	0	0	0	0	0	0	0	3860.9	0	0	0	0	0	0	0	0	0	0
Eucgr.I02528.1	scaffold_9	36313311	AT4G11170.1	Disease resistance protein (TIR-NBS-LRR class) family	0	0	0	0	0	0	0	0	0	0	0	0	0	0	0	0	0	0	0	0	0	0	0	0	0	0	0	0	0	0	0	0	0	0	0	0	0	0	0	0	0	0	0	0	0
Eucgr.I02529.1	scaffold_9	36315546	AT2G39310.1	jacalin-related lectin 22	0	0	0	0	0	0	0	0	0	0	0	0	0	0	0	0	0	0	0	0	0	0	0	0	0	0	0	0	0	0	0	0	0	0	0	0	0	0	0	0	0	0	0	0	0
Eucgr.I02530.1	scaffold_9	36319671	AT5G20350.1	Ankyrin repeat family protein with DHHC zinc finger domain	115779	172049	105981	58418.9	240720	104045	256780	155412	142895	149186	0	62889.5	171634	168297	214861	68840.5	212059	0	130539	201252	24592.7	241575	133271	178759	138322	69196.4	278245	104447	233906	115373	143099	146448	314350	180869	106874	159475	194843	0	134785	91430.6	91481.7	62949.6	160941	108257	85847.3
Eucgr.I02531.1	scaffold_9	36333453	AT1G19715.1	Mannose-binding lectin superfamily protein	21549.9	13022.1	20365.2	26260.7	12721.4	1733.76	0	56728.7	4975.99	36974.7	28770	0	22684.2	4044.68	3026.64	22732.7	6999.71	0	27464.4	20484.1	21400.1	10758.5	0	18164.8	9152.85	4001.32	2474.57	1787.08	0	4164.6	8607.05	32863.1	21176.5	15185.2	42430.9	19434.7	5008.82	0	4402.72	2360.27	11868.6	1751.15	12053.2	9912.42	11409.4
Eucgr.I02532.1	scaffold_9	36344399	AT5G41540.1	Disease resistance protein (TIR-NBS-LRR class) family	0	0	0	0	0	0	0	0	0	0	0	0	0	0	0	10765.6	0	0	0	0	0	0	0	0	0	0	0	0	0	0	0	0	0	0	0	0	0	0	0	0	0	0	0	0	0
Eucgr.I02533.1	scaffold_9	36392962	AT5G36930.1	Disease resistance protein (TIR-NBS-LRR class) family	0	0	0	0	0	0	0	0	0	2580.63	0	0	0	0	3915.07	19461.2	0	0	0	0	0	0	0	1921.34	2010.8	0	11777.8	4636.05	4636.69	0	0	0	7046.47	0	3816.41	0	2518.75	0	0	36739.3	2641.32	0	0	3628.24	0
Eucgr.I02534.1	scaffold_9	36503591	AT5G14680.1	Adenine nucleotide alpha hydrolases-like superfamily protein	0	0	20846.8	22233.7	0	7439.61	0	4338.15	10463.9	25771.9	0	9444.73	18222.6	12493.8	0	25293.4	13948.3	0	13110	10152.2	0	19066.4	0	10008.8	14117.6	3918.47	9358.05	3948.82	16010.3	12478.8	15629.3	8534.16	0	52365.3	29880.8	4405.03	17219.9	0	8261.72	17940.6	13581.9	15370.8	0	12995.8	5793.93
Eucgr.I02535.1	scaffold_9	36516879			0	0	0	0	0	0	0	0	0	0	0	0	0	0	0	0	0	0	0	0	0	0	0	0	0	0	0	0	0	0	0	0	0	5181.7	0	0	0	0	0	0	0	0	0	0	0
Eucgr.I02536.1	scaffold_9	36526137	AT5G28950.1		0	0	0	0	0	0	0	0	0	0	0	0	0	0	0	0	0	0	0	0	0	0	0	10644.6	0	0	0	0	0	0	0	0	0	0	0	0	0	0	0	0	0	0	0	0	0
Eucgr.I02537.1	scaffold_9	36528969	ATCG00500.1	acetyl-CoA carboxylase carboxyl transferase subunit beta	3223.84	3475.35	2789.02	4807.51	0	8149.37	8172.43	11608.4	7175	9478.69	0	2878.55	2635.42	0	0	0	2992.58	0	5331.85	1835.32	6760.06	24199.6	0	3553.73	11413.1	10465.3	0	15779.9	6499.95	0	5370.89	4891.74	0	20658.4	10592.7	0	10636.9	0	0	0	4880.63	0	9944.51	10737.8	0
Eucgr.I02538.1	scaffold_9	36531902	ATCG00520.1	unfolded protein binding	0	0	36393	41590	0	8419.14	0	11081.5	9585.08	18365.3	37064.5	0	0	30657	15451	23572	11467	0	27913.1	36735	0	0	0	22200.1	45778.6	10072.3	0	0	44438.5	30996.4	15991.1	46636.6	27019.2	28924.2	52857.3	0	14564.3	0	0	0	28905.4	0	9661.26	28721.5	0
Eucgr.I02539.1	scaffold_9	36533456	ATCG00530.1	CemA-like proton extrusion protein-related	0	0	0	0	0	6317.37	0	0	8106.95	0	0	0	0	7931.6	11781.2	5958.12	26181.5	0	25641.4	0	0	0	0	11586	10994.5	0	0	12938.3	20628	8027.55	6539.73	7141.42	0	45497.5	8017.23	0	42681.9	0	8848.54	0	14150.9	6445.18	0	10981.4	0
Eucgr.I02540.1	scaffold_9	36535193	ATCG00540.1	photosynthetic electron transfer A	0	0	0	14010.5	12965.4	17486.6	12588	13302.3	14066.4	4112.62	0	0	8849.39	8063.66	11930	28886	0	0	16167.1	18694.9	0	0	0	6380.96	19756.4	3990.98	0	11388.2	18476.8	20288.3	0	12566.9	0	25372.7	16224.2	0	28151.3	0	4625.58	0	12664.5	30333	4254.73	9095.86	0
Eucgr.I02541.1	scaffold_9	36580462			0	9175.66	0	0	0	0	0	0	0	8876.63	0	0	0	0	11999.5	0	0	0	0	6913.09	0	0	0	0	0	7244.15	0	0	0	0	0	0	0	744310	0	0	0	0	0	0	0	0	0	6317.98	0
Eucgr.I02542.1	scaffold_9	36604034			0	0	0	0	0	0	0	0	0	0	0	0	0	0	0	0	0	0	0	0	0	0	0	0	0	0	0	0	0	0	0	0	0	0	0	0	0	0	0	0	0	0	0	0	0
Eucgr.I02543.1	scaffold_9	36604364	AT1G19715.3	Mannose-binding lectin superfamily protein	0	0	0	0	0	0	0	0	0	0	0	0	0	0	0	0	0	0	0	0	0	0	0	0	0	0	0	0	0	0	0	0	0	0	0	0	590.968	0	0	0	0	0	0	0	0
Eucgr.I02544.1	scaffold_9	36721825	AT1G15690.1	Inorganic H pyrophosphatase family protein	0	0	0	0	0	0	0	4591.03	2003.89	0	0	0	0	0	0	0	0	0	0	0	0	0	0	0	0	0	0	0	0	0	0	0	0	0	0	0	2406.79	0	0	0	0	0	0	0	0
Eucgr.I02545.1	scaffold_9	36805262	AT3G04220.1	Disease resistance protein (TIR-NBS-LRR class) family	0	0	0	0	0	0	0	0	0	0	0	0	0	0	0	0	0	0	0	0	0	0	0	0	0	0	0	0	0	0	0	0	0	0	0	0	0	0	0	0	0	0	0	0	0
Eucgr.I02546.1	scaffold_9	36837197	AT5G17680.1	disease resistance protein (TIR-NBS-LRR class), putative	0	0	5546.11	10116.8	0	0	0	0	6867.37	9243.05	0	0	0	0	0	26523.5	0	0	0	0	11585.4	0	0	0	0	0	0	0	0	0	0	0	0	0	4657.32	0	0	0	0	0	0	0	0	0	0
Eucgr.I02547.1	scaffold_9	36843205	AT1G19715.3	Mannose-binding lectin superfamily protein	0	6899.13	15369	15861.6	9940.91	8355.21	13303.4	17470	2575.69	27566	3661.6	10563.7	11980.6	4229.33	7943.75	24170.4	6105.4	0	21787.2	12892.4	5660.63	18055	10676.5	11732.2	1606.48	10555.3	2607.57	14251.4	9883.63	7784.56	5981.9	30209.6	2784.4	32171	19822.6	19177.1	6112.47	0	6775.13	6273.41	11462.6	9993.18	8484.77	15392.7	10127.3
Eucgr.I02548.1	scaffold_9	36853155	AT1G19715.3	Mannose-binding lectin superfamily protein	0	0	15776.7	15906.5	248720	124354	0	60481	0	0	183351	322761	0	2840.18	4272.51	6713.59	0	0	1654.51	149372	0	0	95120.6	35576.4	34972.7	312291	140821	302621	190677	378076	0	11245.6	150562	111212	236154	0	109435	0	225580	328576	187275	88434.7	0	105342	31519.6
Eucgr.I02549.1	scaffold_9	36857001	AT5G17680.1	disease resistance protein (TIR-NBS-LRR class), putative	0	0	24794.5	32485.1	118911	114274	0	62031.3	0	2179.95	132740	208983	0	4513.36	0	3919.34	0	0	1391.57	121912	0	0	40017.7	37879.8	24977.8	183390	93738.1	251881	158998	365252	0	9028.92	97154.9	104478	168706	0	63957	0	111707	180292	101555	70436.9	2289.37	77326.3	15394
Eucgr.I02550.1	scaffold_9	36862225	AT3G63470.1	serine carboxypeptidase-like 40	0	0	11108.9	0	0	2248.49	0	0	2664.38	0	0	0	0	0	3135.15	9647.8	0	0	4774.01	1906.7	0	0	0	4117.79	0	4218.6	0	4142.55	0	4340.37	0	0	0	0	4080.88	0	0	0	4530.79	0	2407.45	0	2378.82	3723.58	0
Eucgr.I02551.1	scaffold_9	36878689			12380.4	0	17490.9	6979.88	0	12203.8	0	38695.2	12784	0	17379.2	16454.1	14617.4	24897.6	36247.7	19648.1	10830.2	0	2803.67	17725	0	0	0	22055.5	22283.3	24671.1	0	20905.7	4415.53	14796.6	12071.9	13863.2	12221.1	8489.92	20429.5	5161.74	0	0	10666.8	6488.13	18655.7	13147.6	9483.28	14490.7	26977.6
Eucgr.I02552.1	scaffold_9	36880401	AT5G64480.1		77796.9	91839.1	145215	135280	173141	106327	112704	88188	138868	80072.3	171737	92702.1	137939	85858.9	69735.9	124693	119118	0	113520	138402	88651.7	144771	238185	137159	131191	172134	80596.8	85374.1	52597.6	115243	136228	158425	27310.7	59195.9	185377	133878	128660	0	109990	51718.4	71287.6	103967	92355.6	174821	170453
Eucgr.I02553.1	scaffold_9	36892096			0	0	0	16820	0	0	0	0	0	0	0	0	0	0	0	0	0	0	0	0	0	0	0	0	0	11732.7	0	21093.6	0	0	0	11596.5	0	0	0	0	0	0	0	0	0	0	0	0	0
Eucgr.I02554.1	scaffold_9	36894383	AT1G19715.3	Mannose-binding lectin superfamily protein	0	0	0	0	0	0	0	3247.86	1513.45	0	0	0	0	0	0	2563.37	0	0	0	0	0	0	0	4587.29	0	0	0	2858.11	0	0	0	0	0	0	3021.24	0	0	0	0	0	0	5414.39	3165.82	2167.34	0
Eucgr.I02555.1	scaffold_9	36899237	AT5G11250.1	Disease resistance protein (TIR-NBS-LRR class)	0	0	0	0	0	0	0	0	0	0	0	0	0	0	0	4546.53	0	0	0	0	0	0	0	0	0	0	0	0	0	0	0	0	0	0	0	0	0	0	0	0	0	0	0	0	0
Eucgr.I02556.1	scaffold_9	36906965	AT1G19715.3	Mannose-binding lectin superfamily protein	0	0	4622.15	0	12650.9	1732.58	0	0	0	0	0	4460.22	0	0	0	0	0	0	0	0	0	0	0	0	0	3898.81	0	5499.95	1870.9	6170.23	4251.48	0	0	1178.91	2030.17	0	0	0	4303.91	4684.39	4045.43	5373.19	1987.07	0	0
Eucgr.I02557.1	scaffold_9	36912676	AT5G17680.1	disease resistance protein (TIR-NBS-LRR class), putative	0	0	3638.91	0	0	0	0	3079.41	0	0	0	0	0	0	0	0	0	0	0	0	0	0	0	0	0	0	0	0	0	3020.06	0	0	0	0	0	0	0	0	0	0	0	0	0	11601.3	0
Eucgr.I02558.1	scaffold_9	36921224	AT1G19715.3	Mannose-binding lectin superfamily protein	1077.82	19117.6	15878.4	21241.4	148784	129871	5749.01	38975.2	12844.1	39361.9	16034.1	165148	10821.1	15705.3	13892.9	32201.3	8540.37	0	37500.1	25573.4	12355.9	29787.8	13182.2	11150.8	11602.6	211693	142758	204278	194417	179658	10847.9	38831.5	166003	144972	30958.4	11757.3	190390	0	157549	148884	180135	116822	13219.5	15963.8	13935.4
Eucgr.I02559.1	scaffold_9	36946905	AT5G41540.1	Disease resistance protein (TIR-NBS-LRR class) family	0	0	0	0	0	0	0	0	0	0	0	0	0	0	0	0	0	0	0	0	0	0	0	0	0	0	0	0	0	0	0	0	0	0	0	0	0	0	0	0	0	0	0	0	0
Eucgr.I02560.1	scaffold_9	36959857	AT1G19715.1	Mannose-binding lectin superfamily protein	0	0	23914.1	70011.3	99840.5	24074.6	0	112874	3504.81	3330.03	290380	184210	7189.68	3574.33	0	22741.5	0	0	7925.13	347888	0	0	65848.1	78822.9	76593.3	79591	12463.2	243672	35012.8	382715	4965.97	39719.8	37118.8	26112.9	354866	3803.52	22792.2	0	98655.7	244121	47255.9	26912.5	3472.02	177768	34538.2
Eucgr.I02561.1	scaffold_9	36965668	AT1G27180.1	disease resistance protein (TIR-NBS-LRR class), putative	0	0	23588.4	12112.1	8434.25	9763.04	0	45358.8	0	0	104163	95448.3	0	2703.49	3961.19	4685.07	0	0	3366.15	104837	0	0	24926.1	32800.9	27369.9	29001.2	53083.1	42721.6	12886.8	181195	0	5548.79	20886.5	18380.6	172171	0	9734.67	0	33843.4	124422	5604.95	4941.84	0	62608.8	11215.4
Eucgr.I02562.1	scaffold_9	36972622	AT5G36930.2	Disease resistance protein (TIR-NBS-LRR class) family	0	0	43995.8	0	0	0	0	46939.4	0	0	38240.4	73890.3	0	0	0	0	0	0	0	42733.6	0	0	15891.3	53684.5	35165.7	0	0	39381	10657	154131	0	0	0	6466.35	77112.8	0	0	0	22938.9	77060.5	0	9707.4	0	33140.4	0
Eucgr.I02563.1	scaffold_9	36985450			14702.3	16322.8	42103	36942.9	0	0	0	40957.3	13855.5	4324.89	0	4833.95	18193.5	30734.9	25133.6	13971.2	14356.2	0	24747.6	44483.3	10922.6	15483.5	18555.8	7233.57	27901.1	17262.4	0	7741.02	4273.16	8713.18	33197.2	30170.6	21964.1	0	23734	27153.4	4687.7	0	8974.39	4709.94	9155.56	0	8867.6	40193.5	17447.2
Eucgr.I02564.1	scaffold_9	36986752	AT5G64480.1		133878	124647	119471	135827	226879	96434.2	254047	125510	81206.7	71719.7	99868.7	135275	145269	170308	168049	102545	159357	0	107781	72633.8	175355	186098	49781.9	86609.7	126519	171046	20341	83293	75983.1	178122	77640.6	80660.8	89014.8	78389.8	100556	144602	162106	0	156217	68200.8	101938	108756	119184	108401	185744
Eucgr.I02565.1	scaffold_9	36988728	AT5G64470.2	Plant protein of unknown function (DUF828)	404388	558733	492667	378324	396831	547884	473559	630142	444007	499222	486001	596287	513352	600310	444321	338205	511907	0	372879	470715	439546	555802	376655	361387	498915	771461	244099	633176	521785	676560	383163	502166	525634	461374	412141	471301	460897	0	666610	392481	646303	612098	491390	520175	628714
Eucgr.I02566.1	scaffold_9	36993406			0	0	0	4810.45	0	0	0	0	1693.71	0	0	0	0	0	0	0	0	0	3775.44	0	0	0	0	0	0	0	0	0	0	0	0	0	0	0	0	0	1688.72	0	0	0	0	0	0	0	4876.35
Eucgr.I02567.1	scaffold_9	37008541			0	0	0	0	0	0	0	0	0	0	0	0	0	0	0	0	0	0	0	0	0	0	0	0	0	0	0	0	0	0	0	0	0	0	0	0	0	0	0	0	0	0	0	8575.88	0
Eucgr.I02568.1	scaffold_9	37022953	AT5G64440.1	fatty acid amide hydrolase	697542	663106	743103	401295	711406	805690	786843	732773	683199	745627	603043	564374	785355	498053	699012	614699	955880	0	485738	596107	766236	596805	375338	561672	634721	878431	409357	680377	966841	715879	465406	662509	734265	705300	500067	809011	561208	0	795199	505396	648333	591239	825031	607001	753390
Eucgr.I02569.1	scaffold_9	37032567	AT5G64440.1	fatty acid amide hydrolase	69050	98956.3	111149	68700.2	103658	82581	107057	149555	43955.5	45039.2	86668.6	86715.8	72569.5	40480	63423.5	97495.3	109820	0	30793.2	109905	41810	58532.6	37168	106617	173739	81657.9	61957.8	134561	92075.2	148606	98248.8	135298	41400.6	73944.1	91954.6	107909	62152.5	0	118032	127366	139981	45959.4	63774.2	84069	65910.6
Eucgr.I02570.1	scaffold_9	37044038	AT5G64440.1	fatty acid amide hydrolase	12169.2	52558.6	30230.2	48699.7	0	230082	109828	168118	82053.9	29416.1	13466.9	37586	145370	86958.3	50451.4	191505	17130.2	0	28325.9	119321	39449.8	61176.1	0	130728	172695	216940	16679.4	57719.1	181035	283414	24123.9	183189	59446	165577	149164	77342	154817	0	260293	76806.5	228424	127212	94694.5	107751	99179.8
Eucgr.I02571.1	scaffold_9	37055031	AT4G35580.2	NAC transcription factor-like 9	0	0	0	6813.4	0	0	0	0	0	0	0	0	0	0	0	14296.4	0	0	5405.87	0	0	0	0	0	0	32235.3	0	23260.1	0	8204.14	6652.01	0	0	0	0	9049.32	4587.69	0	0	0	0	14369.5	0	6423.34	0
Eucgr.I02572.1	scaffold_9	37063359			0	6798.84	33079.1	51730.8	0	14298.5	17685.1	0	29012.2	32389.2	40048.4	12301.7	28502	0	0	51792.3	0	0	19762.1	20065.5	0	0	14690.7	55109.6	17395.2	26329.1	0	0	10369.6	0	0	20648.2	0	6202.94	22193.5	5775.44	5410.03	0	17202.5	0	16861.6	23409.8	61031	3962.05	7434.36
Eucgr.I02573.1	scaffold_9	37072449	AT1G65910.1	NAC domain containing protein 28	0	0	0	0	0	0	0	0	0	0	0	0	0	0	0	0	0	0	0	0	0	0	0	0	0	0	0	0	0	0	0	0	0	0	0	0	0	0	0	0	0	0	0	0	0
Eucgr.I02574.1	scaffold_9	37077816	AT1G33060.2	NAC 014	0	15871.5	0	4577.39	0	5682.8	0	6541.84	0	0	0	0	13422.2	6074.42	0	0	6726.23	0	7571.11	0	0	0	0	0	0	0	0	0	0	0	4950.51	6306.51	0	3867.03	0	0	0	0	6908.26	0	0	5709.12	0	0	0
Eucgr.I02575.1	scaffold_9	37080320	AT4G36660.1	Protein of unknown function (DUF1195)	0	37414.5	39618.6	130316	199613	0	189968	126035	78546.4	15889.2	0	0	0	0	22065.6	0	208412	0	0	0	238947	333955	301730	191179	12757	147039	0	98988.1	45678.2	89715.2	70155.9	0	39977.3	120922	57878.1	163294	47626.6	0	233123	246830	81850.6	232760	80491.4	93229.6	144620
Eucgr.I02576.1	scaffold_9	37088685	AT5G13180.1	NAC domain containing protein 83	0	0	0	0	0	0	0	0	0	0	0	0	0	0	0	0	0	0	0	0	0	0	0	0	0	0	0	0	0	0	0	0	0	0	0	0	0	0	0	0	0	0	0	0	0
Eucgr.I02577.1	scaffold_9	37095334			58070.9	162095	146412	172133	129068	111301	137447	62645.8	145818	140157	202137	120633	168323	186169	77726.8	52915	97752.6	0	244663	86461.6	89478.2	31365.4	61453.8	107090	104619	68154.3	71408.2	79500.4	142746	143579	107072	122808	123645	54070.3	157611	153992	97449.5	0	105348	79291.7	103109	98695	97105.8	99333.8	97043.2
Eucgr.I02578.1	scaffold_9	37097736	AT4G35580.2	NAC transcription factor-like 9	25971.4	21807.7	44769.2	17806	67900.9	103557	26718.5	19116.1	32262.1	39974.5	61468.6	19522.2	32799.2	43760.7	67782.9	50489.1	73599.1	0	31822.4	56570.7	43454.2	16054.3	6613.6	69426.3	49035.3	38728.8	54730.7	112675	41881.6	48015.8	22822.2	4504.79	64471.3	38226.6	32977.2	49661.3	49541.7	0	37637.9	11050.9	56727	32128	54667	3507.04	23545.5
Eucgr.I02579.1	scaffold_9	37099495			23091.5	17899.9	31983.7	19551.7	23486	37753	7700.05	30174.1	23013.8	14543.1	33738.9	29433.5	38879.5	14814.8	42575.1	32532.5	29656.4	0	35892.9	18011.7	6117.11	0	10857.7	19307.8	19206.9	58622.3	2981.07	53381.4	28005.4	33601.3	16676.6	14959.6	56114.9	22986	16784.5	10062.5	23635.1	0	20571.1	0	22945.7	28216.8	30565.5	17594.1	16334.6
Eucgr.I02580.1	scaffold_9	37111897	AT5G64430.1	Octicosapeptide/Phox/Bem1p family protein	3304220	3497440	3871890	3147240	4087840	2523740	3940160	3371900	2614570	2182830	4406400	4253360	2949220	2754090	3503590	3469770	3506820	0	2310560	3516410	2823100	4196860	3780680	3552070	3959420	4237500	4489680	3750670	3342220	4104880	3712950	3887910	3468380	2661140	3755360	3095450	3111540	0	3416530	3607240	3017050	2565160	2228860	3198670	3784080
Eucgr.I02581.1	scaffold_9	37116236			0	11349.2	11769.2	0	0	0	0	9605.75	0	0	0	0	9747.6	9327.41	0	0	0	0	0	0	24611.6	0	0	7642.51	15300.3	0	0	0	0	0	0	0	0	0	0	0	0	0	18576.9	0	9882.41	0	9610.41	14125.5	12383.4
Eucgr.I02582.1	scaffold_9	37117255	AT5G64420.1	DNA polymerase V family	166908	323248	295115	273637	335902	366695	266148	374636	228693	313952	285209	284503	279014	198321	272419	229814	268342	0	293698	231886	206250	90082.9	91217.9	201149	286698	416894	256596	367503	306915	344548	217840	260621	325341	255390	307687	294920	231182	0	269366	279217	352378	237432	231130	319057	268437
Eucgr.I02583.1	scaffold_9	37126207	AT5G09590.1	mitochondrial HSO70 2	1862120	3388770	3031950	2375120	2827170	3022020	2991150	3185220	2361660	2860800	2209890	2554280	2785720	2288020	3049110	1770110	2546300	0	2199730	2356580	2334600	1738980	1166210	2309760	2682740	3196610	1670510	2555310	2539980	2581830	2326030	2425750	2628620	1912620	2241780	3032600	2480020	0	2526540	2010020	2456760	2547590	2179640	1977210	2071060
Eucgr.I02584.1	scaffold_9	37132559	AT2G04305.1	Magnesium transporter CorA-like family protein	956211	1491530	1575450	896064	941915	1314050	1145290	1442960	953207	1066780	1015860	1340650	1212850	1223580	1160710	1128950	1256290	0	673207	959003	1253600	739065	506011	960713	1127380	1393170	555312	1203450	1370990	1220940	872308	1126720	1233500	952325	888230	1419690	1109330	0	1248930	875249	1427000	1092150	1352260	1101200	1678970
Eucgr.I02585.1	scaffold_9	37144011	AT5G64410.1	oligopeptide transporter 4	2682260	5799820	3942870	3047100	2625940	4576080	4001560	4509540	3255200	3462500	3491380	3238200	4371950	4238580	4460160	2722650	4283560	0	2482710	2363330	5222720	2196400	1512700	2399860	3882130	3973860	1195130	2990200	3583510	3225750	1925480	3093920	4576530	2880380	2953480	5294710	2764080	0	2941290	1757940	3649220	3503430	3424440	3180290	7163930
Eucgr.I02586.1	scaffold_9	37166868	AT5G64410.1	oligopeptide transporter 4	20730.3	25550.7	70042.8	50420.8	12909.7	43879.5	16881.7	69757.9	56872.5	38352.4	23606.6	19339.9	51890.3	16560.5	31710	46837	63182.7	0	50845.7	18501	117649	23071.2	24315.6	71878.5	23211	35441.5	47192.7	42888.7	50341.8	38659.4	11849.2	65500	17016.9	85601.8	68068	35164	61020.3	0	24192.7	48765.6	52602.9	55214.4	32600.5	39283.5	44070.7
Eucgr.I02587.1	scaffold_9	37175082	AT5G64410.1	oligopeptide transporter 4	8651.85	1667.97	7717.18	10833.1	4284.35	3609.73	4197.65	8615.02	12180.7	2684.34	0	1460.25	7290.66	10895.4	5931.15	5668.24	9062.17	0	7313.81	8306.5	10300.9	4435.85	1805.62	9720.53	12857.3	1291.29	1533.04	1262.98	3882.17	0	3984.31	10692.1	0	12378	2097.71	0	3315.41	0	0	1486.57	1393.98	0	11074.3	11267.7	9041.48
Eucgr.I02588.1	scaffold_9	37181577	AT5G64410.1	oligopeptide transporter 4	59989.7	112274	6808.95	46502.8	19207.4	80339.4	37513.7	74851.7	50323.5	27762.9	86502.3	53083.6	52774.9	41387.3	104579	13655.6	53955.6	0	17189.3	17132.3	62280.8	20101.4	24885.4	13673.4	41306.9	22808.6	0	10327.6	27208.1	53039.1	31538.2	21859.1	31416	52119.6	17760.1	83831.3	55869.9	0	66565.6	0	17224.7	18812.9	34538.2	42154.1	89207
Eucgr.I02589.1	scaffold_9	37191970	AT5G64410.1	oligopeptide transporter 4	37669.9	110046	55158.4	73185	98270.9	115109	35246	90939.9	73891.8	69343.8	55656.3	94882.1	91290.4	59080.1	87082.6	110440	76095.8	0	54596.5	47900.8	45105.7	28828.8	31174.1	50545.3	108405	57811.2	26116.3	71161.3	108087	99000.6	64923.7	93614.9	77480.3	91027.1	75641.2	88468.6	69982.7	0	77159.7	42716.7	59225.1	99441.5	79874.2	49858.8	70573
[truncated: 51 more columns]

## Sheet: FPKM Values (LG8 QTL interval)
Top most positively and negatively correlated genes underlying the wood density QTL interval on linkage group 8 and xylem gene expression values used for expression QTL analysis
Top 10 genes (whose transcript abundance were positively correlated with wood density trait variation) located in the wood basic density QTL interval on LG8 (F1 hybrid map, E. urophylla backcross family) and their xylem expression values (FPKM values) in 96 individuals of the E. urphylla BC family.
Gene ID	scaffold	start	atid	atdescr	A01	A02	A03	A04	A05	A06	A07	A08	A09	A10	A11	A12	A13	A14	A15	A16	A17	A18	A19	A20	A21	A22	A23	A24	A25	A26	A27	A28	A29	A30	A31	A32	A33	A34	A35	A36	A37	A38	A39	A40	A41	A42	A43	A44	A45
Eucgr.H03646.1	scaffold_8	53552147	AT3G21550.1	DUF679 domain membrane protein 2	399309	1309550	941176	515734	4081240	2737250	2739510	214350	7264340	10107000	1405690	3633260	926409	1244050	725782	2869480	743144	0	11210300	4464080	112343	243128	453064	6220530	1219730	483933	29462200	12980600	7730030	9444330	3863860	3165150	3155420	512004	382857	252970	2628160	0	152625	1341140	569912	671006	5172210	2006430	169318
Eucgr.H03652.1	scaffold_8	53613563	AT5G18910.1	Protein kinase superfamily protein	15008.1	53792.7	26807.9	13413.1	120769	100487	62346.4	3029.13	251655	311880	45693.2	111889	33789.2	52775.3	23131.4	101008	24483.1	0	320454	195929	7560.02	4547.64	28800.6	182926	54703.2	20768.6	1161920	591077	306752	349526	165043	125313	111010	15135.2	14282.6	21405.5	69949.7	0	9013.55	45328.4	27219.5	29867.7	251848	105616	11842.4
Eucgr.H03673.1	scaffold_8	53833668			512262	890400	519792	148830	676708	692501	403630	888770	205247	138203	220114	399738	558184	237666	323110	555835	538313	0	653087	3390310	381634	1237070	1086550	1047940	1040160	285426	4052150	805567	1195890	1282940	262477	1357530	360244	111935	299456	563359	1889860	0	335925	137900	181560	157179	1380090	268696	88704.6
Eucgr.H03914.1	scaffold_8	56889409	AT5G13930.1	Chalcone and stilbene synthase family protein	39038.2	23223.6	7628.68	10702.3	9504.61	24542.2	35421.1	11604.6	22963.8	32333.2	20122.6	9814.18	25363.7	8957.16	4197.21	51279.4	34772	0	22019.5	14111.8	15095.6	28249.8	16287.2	29339.4	17214.8	10822.3	81059.8	21846.8	40656.9	58695.2	9862.64	26958.7	29349.8	23961.6	43048.4	12428.3	32018.8	0	35555	18444.9	11634.7	9005.68	21732.6	10864	15262
Eucgr.H04133.1	scaffold_8	59246267	AT4G04460.1	Saposin-like aspartyl protease family protein	18516.3	0	0	8488.82	17941.8	25353.9	52473.8	0	19677.3	66682.9	0	30616.8	0	16710.5	0	0	12610.9	0	17372.1	47845.7	0	0	0	9214.81	0	5463.49	164560	127043	11189.9	38395.3	37038.1	38178.7	43270.5	9164.7	6113.44	0	30349.2	0	5644.35	12195	0	4630.8	16409.6	16933.1	0
Eucgr.H04134.1	scaffold_8	59247365	AT1G62290.1	Saposin-like aspartyl protease family protein	0	7680.25	11607.9	7808.65	82208	66138.2	39275.1	6311.5	50851.6	163016	22675.1	10745.5	3532.47	25776	32428.5	28935.5	14454.7	0	117361	58243.9	8372.85	0	4106.13	44809.6	40411.2	0	285093	231711	102960	92062	39276	66238.5	101139	5751.52	3609.84	3379.93	19134	0	9890.08	13605.7	10531.5	0	34098.6	36277.1	4278.26
Eucgr.H04139.1	scaffold_8	59277899	AT1G48320.1	Thioesterase superfamily protein	72932.4	163894	194338	182199	145747	180674	163266	130982	255107	250243	203600	254750	170942	208365	171070	158507	127716	0	287755	335632	150661	199846	174587	228889	141624	168917	643646	362415	303283	299067	123619	536385	203656	115856	214045	104085	335138	0	143835	134470	150734	312443	197733	157473	116625
Eucgr.H04329.1	scaffold_8	62264300	AT3G04720.1	pathogenesis-related 4	87374.6	404246	219277	492705	892859	235333	711572	212815	635632	1383070	1370110	556618	153259	716396	719375	466538	975494	0	4085490	753047	191421	166748	255767	429045	325492	152932	2257950	1204520	355596	1129220	662896	342228	411420	291847	300834	197772	671654	0	210321	952619	442919	405468	1050990	731388	116702
Eucgr.H04339.1	scaffold_8	62373141	AT5G28840.1	GDP-D-mannose 3',5'-epimerase	1962770	4212980	4772720	3005520	4430990	4285190	4247700	3730900	4350990	6219670	3689780	3812990	3172480	3740730	3135960	2192960	3537330	0	6199310	4387370	2845710	2310520	1931380	5366770	3203480	4123990	10964600	9389690	7359340	7839450	3568050	5064580	4869670	2434800	2674310	3554920	3634810	0	4012990	2792690	2540860	2799920	4283520	2739970	3311010
Eucgr.H04474.1	scaffold_8	64015570	AT5G19090.1	Heavy metal transport/detoxification superfamily protein	16673.1	28931.5	21891.8	7391.34	116857	21720.3	36964.1	14952.6	41058.7	45063.6	15669.9	48443.3	25151.6	20371.9	24174	42705.6	25091.9	0	78421.8	60654.5	19903.2	21959.4	3993.75	67313.6	16353.4	24158.3	124406	177329	48165.3	105682	14530	53955.8	67195.1	10092	8197.09	12791.9	27220.7	0	10494.5	14249	7020.8	20616.1	38485.3	33123.3	14372.5
Top 10 genes (whose transcript abundance were negatively correlated with wood density trait variation) located in the wood basic density QTL intervals on LG8 (F1 hybrid map, E. urophylla backcross family) and their xylem expression values (FPKM values) in 96 individuals of the E. urphylla BC family.
Gene ID	scaffold	start	atid	atdescr	A01	A02	A03	A04	A05	A06	A07	A08	A09	A10	A11	A12	A13	A14	A15	A16	A17	A18	A19	A20	A21	A22	A23	A24	A25	A26	A27	A28	A29	A30	A31	A32	A33	A34	A35	A36	A37	A38	A39	A40	A41	A42	A43	A44	A45
Eucgr.H03952.1	scaffold_8	57402958	AT5G49130.1	MATE efflux family protein	14519.8	47938	39096.6	9154.46	18062.4	21846.1	43471.8	33161.2	25346.2	15354	10010.7	42127.1	12631.6	49410.4	37303.8	26240.2	60136.4	0	14962.8	18581.7	22331.1	13426.3	43551.3	12299	34223.6	30478.3	6149.02	19057.6	23523.6	28394.3	71373.3	32445.4	28510.3	60982.9	53073.6	29835.3	33813.8	0	33150.7	21991	59971.3	26185	18652.4	36431.6	30818
Eucgr.H03971.1	scaffold_8	57716920	AT1G06330.1	Heavy metal transport/detoxification superfamily protein	34126.3	24793.4	23610.8	68594.9	40360.9	51809.6	34447.2	25337.2	99688.7	39611.2	85467.4	23648.1	38665.3	85853.4	20165.5	26062.3	1920.24	0	24646.2	2058.14	123719	53499.5	54068.3	18711.5	7667.02	64668.2	15969.9	24557.4	18235.6	6824.79	17640.6	38118	4490.48	11756.1	74620.3	92497.6	43504.1	0	24961.3	20825	39618	113193	40196.3	22632.7	104236
Eucgr.H04042.1	scaffold_8	58287114	AT3G17040.2	high chlorophyll fluorescent 107	15573.5	12234.5	15124.3	13515.3	7742.99	7832.67	19482.2	11655.1	4971.41	8230.65	21406.6	12323.3	6281.79	20859.7	7272.37	994.04	6929.17	0	5110.8	1839.07	28757.8	6367.18	1789.32	10701.7	2822.65	27352.9	1448.08	6535.56	8423.58	4965.17	21043.1	16618.2	9579.81	4260.56	20340	3862.73	18545.3	0	15636.8	11367.8	21854	31300	3663.64	28426	20230
Eucgr.H04045.1	scaffold_8	58315064	AT5G49460.1	ATP citrate lyase subunit B 2	6342070	11796300	8205900	6979740	7528460	9721400	7345160	11166800	6753620	6889860	9990540	9360310	6634240	8790830	7750220	6183500	9432370	0	5068250	5853160	10801400	6450380	4910040	4193560	8152750	10628000	4294580	7534700	9355320	8030960	6490790	7975320	9182780	7387380	9111680	11421300	6338440	0	7938360	6346520	12427300	7425800	9912620	9947670	16507700
Eucgr.H04058.1	scaffold_8	58443103			18144.4	24754.7	12165.1	123819	0	23532.2	39465.6	25400.7	147203	68100.3	28240.2	14428.6	39504.5	78300.5	0	16282.1	4507.59	0	93821.6	0	0	162834	0	32501	3769.64	166287	0	69432.3	8233.8	0	20058.7	34662.6	0	51635.4	94535.7	69458.5	10998.6	0	118722	31538.5	136564	67634.9	94450.9	66392.5	157327
Eucgr.H04118.1	scaffold_8	59125445	AT1G56720.1	Protein kinase superfamily protein	8832600	16335900	13390200	9198120	9759430	14012400	9280140	13830600	10557500	8333480	12648200	15088300	12064900	15059100	10131500	8428070	9573060	0	8752840	10076900	18266600	13013400	10584900	7525800	11949700	11678800	9565620	8726230	11688800	8973920	7928510	9622840	9057270	6811980	11872200	17576400	14031100	0	10265700	7936150	16084000	14464800	11184100	13317900	19878400
Eucgr.H04141.1	scaffold_8	59329525	AT3G17600.1	indole-3-acetic acid inducible 31	858430	1552630	1618560	594180	389086	659927	579487	803556	771124	581226	1151980	957398	797681	1664190	382055	448860	576636	0	529015	653344	1572670	1094230	1039100	534435	778231	1037550	390845	848471	460356	563861	598465	483568	490150	291751	606700	1492550	820135	0	898745	303196	998484	994396	923215	831933	1657520
Eucgr.H04207.1	scaffold_8	60095955	AT5G18460.1	Protein of Unknown Function (DUF239)	100600	246344	355774	150520	160517	179017	93567.8	220260	165961	134597	230822	250950	163702	339614	139966	158236	124555	0	102336	81802.6	290462	212875	117253	125671	177988	225775	35315.2	121468	146229	109305	92291.2	133563	234100	108080	151023	215410	175407	0	141896	92874.7	229234	231230	121304	256252	313047
Eucgr.H04336.1	scaffold_8	62350663	AT5G43700.1	AUX/IAA transcriptional regulator family protein	1515280	1689070	2228910	1497100	1141430	1027560	995265	1293310	1433220	1349350	1157790	1006820	1594650	1516690	1483860	1452480	1186620	0	1121380	544858	982531	1675250	1339840	1986780	1287450	1249950	337463	1148280	867094	1485920	947741	1552060	1063070	1175780	2275200	1664820	752381	0	1154080	940985	1196330	1554050	1091820	1917910	1494380
Eucgr.H04476.1	scaffold_8	64030893	AT1G08970.1	nuclear factor Y, subunit C9	1877380	1746660	1347840	970554	945140	992563	806323	1337280	1301130	984086	1727360	1072760	851647	2476190	1858990	1048130	806259	0	875594	737049	1895080	2490350	1557030	938591	821720	1278590	721840	1059420	875651	1213290	820063	1288120	776976	852066	1140520	1727080	929633	0	1474000	871310	1656230	1715470	1125450	1190220	1642800
[truncated: 51 more columns]

## Sheet: genotypic data
Genotypic data used for eQTL analysis
Framework markers and mapping data for 96 individuals of the E. urophylla BC family for which xylem RNA-Seq expression profiles were produced. Tree IDs and DArT marker IDs are provided. DArT marker analysis of one individual (A35) failed and this individual was omitted from further analyses.
Marker ID ®	ePt-503701	ePt-503224	ePt-573788	ePt-572856	ePt-600232	ePt-642824	ePt-599740	ePt-565915	ePt-600664	ePt-639849	ePt-563014	ePt-505021	ePt-574374	ePt-567712	ePt-569091	ePt-639347	ePt-504902	ePt-573048	ePt-568036	ePt-567298	ePt-503852	ePt-565848	ePt-641866	ePt-644293	ePt-568037	ePt-572721	ePt-568116	ePt-644403	ePt-640977	ePt-640786	ePt-567607	ePt-571789	ePt-566415	ePt-636665	ePt-570151	ePt-570493	ePt-600655	ePt-503766	ePt-643984	ePt-636515	ePt-571769	ePt-573193	ePt-599702	ePt-573837	ePt-638305	ePt-503674	ePt-570682	ePt-570054	ePt-643259
Tree ID ¯
A01	1	1	1	1	1	1	1	1	1	0	0	1	1	0	0	0	0	0	1	1	0	0	0	0	0	0	0	1	1	0	0	0	0	0	0	0	0	0	0	0	0	0	0	0	0	0	0	1	1
A02	0	1	1	1	1	1	1	1	1	1	1	1	1	0	0	0	1	1	1	1	1	1	1	0	0	0	1	1	1	1	1	1	0	0	0	1	1	1	1	1	1	1	1	1	1	1	1	0	0
A03	0	0	0	0	0	1	1	1	1	1	1	0	0	0	0	0	0	0	1	1	1	1	1	0	0	0	0	0	0	0	0	0	0	0	0	1	1	1	1	1	1	1	1	1	1	1	1	1	1
A04	0	0	0	0	0	1	1	1	1	1	1	1	1	1	1	1	1	1	0	0	0	0	0	1	1	1	1	1	1	1	1	1	1	1	0	1	1	1	1	1	1	1	0	0	0	0	0	1	1
A05	1	1	0	0	0	0	0	0	0	0	0	1	1	1	1	1	1	1	1	1	1	1	1	1	1	1	1	1	1	1	1	1	1	1	1	0	0	0	1	1	1	1	1	1	1	1	1	1	1
A06	1	1	1	1	1	1	1	1	1	0	0	1	1	1	1	1	1	1	1	1	1	1	1	0	0	0	1	1	1	1	1	1	1	0	--	0	0	0	0	0	0	0	0	1	1	1	1	0	0
A07	1	1	1	1	1	1	1	1	0	0	0	0	0	0	0	0	0	0	1	1	1	1	1	0	0	0	1	1	1	1	1	1	1	1	1	0	0	0	0	0	0	0	0	0	0	0	0	0	0
A08	0	1	1	0	0	0	0	0	0	0	0	1	1	1	1	1	1	1	1	1	1	1	1	0	1	1	1	1	1	1	1	1	1	1	1	0	0	0	0	0	0	0	0	0	0	0	0	0	1
A09	1	1	1	1	1	1	1	1	1	1	1	1	1	1	1	0	0	0	0	0	0	0	0	1	1	1	1	1	1	1	1	1	1	1	1	1	1	1	1	1	1	1	1	1	1	1	1	1	1
A10	0	--	0	0	0	0	0	0	0	0	0	1	1	1	1	1	1	1	1	1	1	1	0	0	0	0	0	0	0	0	0	0	0	0	0	1	1	1	1	1	1	1	1	1	1	1	1	0	0
A11	0	0	1	1	1	1	1	1	0	0	0	1	1	1	1	1	1	1	1	1	1	1	0	0	0	0	0	0	0	0	0	1	1	1	1	0	0	0	0	0	0	0	0	0	0	0	0	0	0
A12	0	0	0	0	0	0	1	1	1	1	1	1	0	0	0	0	0	0	0	0	0	0	0	0	0	0	0	0	0	0	0	0	0	0	0	1	1	1	1	1	1	1	1	1	1	0	0	0	0
A13	1	1	1	0	0	0	1	1	1	1	1	0	0	0	0	0	0	0	1	1	1	1	1	0	0	0	1	1	1	1	1	0	0	0	0	0	0	0	0	0	0	0	0	0	1	1	1	0	0
A14	1	1	1	1	1	1	1	1	1	1	1	0	0	0	0	0	0	1	1	1	1	1	1	0	0	0	0	0	0	0	0	0	0	0	0	--	0	0	0	0	1	1	1	1	1	1	1	1	1
A15	0	0	0	0	0	1	1	1	1	1	1	1	1	1	1	1	1	1	1	1	1	1	1	1	1	1	1	1	1	1	1	1	1	0	0	0	0	0	0	0	0	0	0	0	1	1	1	1	1
A16	0	0	0	1	1	1	1	1	1	1	1	1	1	0	0	0	0	1	1	1	1	1	1	1	1	1	1	1	1	1	1	1	1	1	1	0	0	0	0	0	0	0	0	0	0	0	0	1	1
A17	1	0	0	0	0	0	0	0	0	0	0	0	0	0	0	0	0	0	0	0	0	0	0	0	0	0	1	1	1	1	1	1	--	1	1	1	1	1	1	1	1	1	1	1	1	1	1	1	1
A18	0	0	0	0	0	0	0	0	0	1	1	1	1	1	1	1	1	1	1	1	1	1	1	1	0	0	--	0	0	0	0	0	0	0	0	0	0	0	0	0	0	0	0	0	0	0	0	1	1
A19	0	0	0	0	0	0	1	1	1	1	1	0	0	0	0	0	0	0	0	0	0	0	0	0	0	0	0	0	0	0	0	0	0	1	1	1	1	1	1	1	1	1	1	1	1	1	0	1	0
A20	0	0	0	0	0	1	1	1	1	1	1	0	0	0	0	1	1	1	1	1	1	1	1	0	0	0	0	1	1	1	0	0	0	0	0	1	1	1	1	1	1	1	1	1	1	1	1	0	0
A21	0	0	0	1	1	1	1	0	0	0	0	1	1	1	1	1	1	1	1	1	1	1	1	0	0	0	0	0	0	0	1	1	1	1	1	0	0	0	0	0	0	0	0	0	0	0	0	0	0
A22	1	1	1	1	1	0	0	0	0	0	0	0	0	0	0	0	0	0	0	0	0	0	1	0	0	0	0	0	0	0	0	0	1	1	1	1	0	0	0	0	0	0	0	0	0	1	1	1	1
A23	0	0	0	0	0	0	0	0	0	0	0	0	0	0	0	0	0	0	0	0	0	0	0	0	0	0	0	0	0	0	0	0	0	0	0	0	0	0	0	0	1	1	1	1	1	1	1	0	0
A24	1	1	1	1	0	0	0	0	0	0	0	0	0	0	0	0	0	0	0	0	1	1	1	0	0	0	0	1	1	1	1	1	1	1	1	1	0	0	0	0	0	0	0	0	0	0	0	1	1
A25	1	1	1	1	1	1	1	0	0	0	0	0	0	0	0	0	0	0	0	0	1	1	1	1	0	0	0	0	0	0	0	0	1	1	1	1	1	1	1	1	1	1	1	1	1	1	1	1	1
A26	1	0	0	0	0	0	0	0	0	0	0	1	1	1	1	0	0	1	1	1	0	0	0	1	1	1	1	0	0	0	0	0	0	0	0	1	1	1	1	1	0	0	0	0	0	0	0	1	1
A27	0	0	0	0	0	0	1	1	1	1	1	1	1	1	1	1	1	1	1	1	1	1	0	1	1	1	1	1	1	1	1	1	1	1	1	0	0	0	1	1	1	1	1	1	1	1	1	1	1
A28	0	0	0	0	0	0	0	0	0	0	0	1	1	1	1	1	0	0	0	0	0	0	0	1	1	1	1	1	1	1	1	1	1	1	1	1	1	1	1	1	1	1	1	1	1	1	1	0	0
A29	0	1	1	1	1	1	1	1	1	0	0	1	1	1	1	1	1	1	1	1	1	1	1	1	1	1	0	0	0	1	1	1	1	1	1	1	1	1	1	1	1	1	1	1	1	1	1	1	1
A30	1	1	1	1	1	1	1	1	1	1	1	1	1	1	1	1	1	1	1	0	0	0	0	1	1	1	1	1	1	1	1	1	1	1	1	1	1	1	1	1	1	1	1	1	1	1	1	1	1
A31	1	1	1	1	0	0	0	0	0	0	0	0	0	0	0	0	0	1	1	1	1	1	1	0	0	0	0	0	--	0	0	0	0	1	1	0	0	0	0	0	1	1	1	1	1	1	1	1	1
A32	0	1	1	1	1	1	1	1	0	0	0	1	1	1	1	1	1	0	0	0	0	0	1	1	0	0	0	0	0	1	1	1	1	1	1	1	1	1	1	1	1	1	1	1	1	0	0	0	0
A33	1	1	1	1	1	1	1	1	1	1	1	0	0	0	0	0	0	0	0	0	0	1	1	0	0	0	0	0	0	0	0	0	0	0	0	1	1	1	1	1	1	1	1	1	1	0	0	1	1
A34	0	0	0	0	0	0	0	--	0	0	0	1	1	1	1	0	0	0	0	0	0	0	0	0	0	0	0	0	0	0	0	0	0	0	0	0	0	0	0	0	0	0	0	0	0	0	0	0	0
A35	--	--	--	--	--	--	--	--	--	--	--	--	--	--	--	--	--	--	--	--	--	--	--	--	--	--	--	--	--	--	--	--	--	--	--	--	--	--	--	--	--	--	--	--	--	--	--	--	--
A36	0	0	0	1	1	1	1	0	0	0	0	0	0	0	0	0	0	0	0	0	0	0	0	1	1	1	1	1	1	1	1	1	1	1	1	0	0	0	0	0	0	0	0	0	0	0	0	1	1
A37	1	1	1	1	1	1	1	1	1	1	1	0	0	0	0	0	0	0	0	0	0	0	0	0	0	0	0	0	0	0	0	0	1	1	1	0	0	0	0	0	1	1	1	1	1	1	1	1	1
A38	1	1	1	1	1	0	0	0	0	0	0	0	0	0	0	0	0	0	0	0	0	0	0	0	0	0	0	0	0	0	0	0	0	0	0	--	0	0	0	0	0	0	0	0	0	1	1	1	0
A39	1	1	1	1	1	1	1	1	1	1	1	0	0	0	0	1	1	1	1	1	1	0	0	0	0	0	0	0	0	0	0	1	1	1	1	1	1	1	1	1	1	1	1	1	1	1	1	1	1
A40	0	0	0	0	1	1	1	1	1	1	1	1	1	1	1	1	1	1	1	0	0	0	0	0	0	0	0	1	1	1	1	1	1	1	1	1	1	1	1	1	1	1	1	1	1	1	1	1	1
A41	0	0	0	0	0	0	0	0	0	0	0	0	0	0	0	0	0	0	0	0	0	0	0	0	0	0	1	1	1	1	1	1	1	0	0	1	1	1	1	1	1	1	1	1	1	1	1	0	0
A42	1	0	0	0	0	0	0	0	1	1	1	1	1	1	1	1	1	1	1	1	1	1	1	1	1	1	0	0	0	0	0	0	0	0	0	0	0	0	0	0	0	0	0	0	0	0	0	0	0
A43	0	1	1	1	1	1	1	1	1	1	1	1	1	1	1	1	1	1	0	0	0	0	0	1	1	1	1	1	1	1	1	1	0	0	0	1	1	1	1	1	1	1	1	1	1	1	1	0	0
A44	1	1	1	1	1	0	0	0	0	0	0	1	1	1	1	1	1	1	1	1	1	1	1	1	1	1	1	0	0	0	0	0	0	0	0	0	0	0	0	0	0	0	0	1	1	1	1	1	1
A45	0	0	0	0	0	0	0	0	--	1	1	0	0	0	0	0	0	0	1	1	1	1	1	0	0	0	0	0	1	1	1	1	0	0	0	1	1	1	1	1	1	1	0	0	0	0	0	1	1
A46	--	1	0	0	0	0	0	0	0	0	0	1	1	1	1	1	1	1	1	1	1	1	0	1	1	1	1	1	1	1	1	1	1	1	0	0	0	0	0	0	1	1	1	1	1	1	0	0	0
A47	--	0	0	0	0	--	0	0	0	0	0	1	1	1	1	1	1	1	1	1	0	0	0	1	1	1	1	1	1	1	1	1	1	1	1	1	1	1	1	1	1	1	1	1	0	0	0	0	0
A48	0	0	0	0	0	--	0	0	1	1	1	1	1	1	1	1	1	0	0	0	0	0	0	1	1	1	1	1	1	1	1	1	1	1	1	1	1	1	1	1	1	1	1	1	1	1	1	0	0
A49	0	0	0	0	0	0	0	0	0	0	0	1	1	1	1	0	0	0	1	1	1	1	1	0	0	0	0	0	0	0	0	0	0	0	1	1	0	0	0	0	0	0	0	0	0	0	0	0	0
A50	0	0	0	0	0	1	1	1	1	1	1	0	0	0	0	1	1	1	1	1	1	1	1	0	0	0	0	0	1	1	0	0	0	0	0	1	1	1	1	1	1	1	1	1	1	1	1	0	0
A51	0	0	0	0	0	0	0	0	0	0	0	1	1	1	1	1	1	1	1	1	1	1	1	1	1	1	1	1	1	1	1	1	1	1	1	1	1	1	1	1	1	1	1	1	0	0	0	1	1
A52	1	1	1	1	1	1	1	1	1	1	1	0	0	0	0	0	0	0	1	1	1	1	1	1	1	1	1	0	0	0	0	0	0	0	0	0	0	0	0	0	0	0	0	0	0	0	0	0	0
A53	1	1	1	1	1	0	0	0	0	0	0	1	0	0	0	0	0	0	0	0	0	0	0	1	1	1	1	1	0	0	0	0	1	1	1	0	0	0	1	1	1	1	1	1	1	1	1	0	0
A54	0	0	0	0	0	0	0	0	0	0	0	1	1	0	0	0	0	0	0	0	0	0	1	1	1	1	0	0	0	0	0	1	1	1	1	0	0	0	0	0	0	0	0	0	0	0	0	1	1
A55	0	0	0	1	1	1	1	1	1	1	1	0	1	1	1	1	1	1	1	1	0	0	0	1	1	1	0	0	0	0	0	0	0	0	0	1	1	1	1	1	1	--	1	1	1	1	1	0	0
A56	1	1	1	1	1	1	0	0	0	0	0	0	0	0	0	0	0	0	0	0	0	0	0	1	1	1	1	1	1	1	1	1	1	1	1	0	0	0	0	0	0	0	0	0	1	1	1	0	0
A57	0	0	0	0	0	--	0	0	0	0	0	0	0	0	0	0	0	1	1	1	1	1	1	0	0	0	0	0	1	1	1	1	1	1	1	0	0	0	0	0	0	0	0	0	0	0	0	1	1
A58	1	1	1	1	1	1	1	1	1	0	0	1	1	1	1	1	1	1	1	1	1	1	1	1	1	1	1	1	1	0	0	0	0	0	0	1	1	1	1	1	1	1	0	0	0	0	0	0	0
A59	1	1	1	1	1	1	1	1	1	1	1	1	1	1	1	1	0	0	0	1	1	1	1	0	0	0	0	0	0	0	0	0	0	0	0	0	0	0	0	0	1	1	1	1	1	1	1	1	1
A60	0	0	1	1	1	1	1	1	0	0	0	1	0	0	0	0	0	0	0	1	1	1	1	0	0	0	0	0	0	0	1	1	1	1	1	1	1	1	1	1	1	0	0	0	0	0	0	1	0
A61	0	0	0	0	0	0	1	1	1	1	1	1	1	1	1	1	1	1	1	0	0	0	0	1	1	1	1	1	1	1	1	1	1	1	1	1	1	1	1	1	1	1	1	1	1	1	1	0	0
A62	1	1	1	0	0	0	0	0	0	0	0	0	0	0	0	0	0	0	0	0	0	0	0	0	0	0	0	0	0	0	1	1	1	1	1	0	0	0	0	0	0	0	0	0	0	1	1	1	1
A63	--	1	1	0	0	0	0	1	1	1	1	1	1	1	1	0	0	0	0	0	0	0	0	1	1	1	1	1	1	1	1	1	--	1	1	1	1	1	1	1	1	1	1	1	1	0	0	0	0
A64	1	1	1	1	1	1	1	1	1	1	1	1	1	1	1	1	1	1	1	1	1	1	1	1	1	1	0	0	0	0	1	1	1	1	1	0	0	0	0	0	0	0	0	0	0	0	0	0	0
A65	0	0	0	0	0	0	0	0	0	0	0	1	1	1	1	1	1	1	1	1	1	1	1	0	0	1	1	0	0	0	1	1	1	1	1	0	0	0	0	0	0	0	0	0	0	0	0	0	0
A66	0	0	0	0	0	0	0	0	0	0	0	1	1	1	1	1	1	1	1	1	0	0	0	1	1	0	0	0	0	0	0	0	0	0	0	0	0	0	0	0	0	0	0	0	0	0	0	0	0
A67	0	0	0	0	0	--	0	0	0	0	0	0	0	0	0	0	0	0	0	0	0	0	0	0	0	0	0	0	0	0	0	0	0	0	1	1	1	1	1	1	1	1	1	1	1	1	1	0	0
A68	1	1	1	1	1	1	0	0	0	0	0	1	1	1	1	1	1	1	1	1	1	1	1	0	0	0	0	0	0	0	1	1	1	1	1	0	0	0	0	0	0	0	0	0	0	0	0	0	0
A69	0	1	--	1	1	1	0	1	0	0	0	0	1	1	1	1	1	1	--	1	0	0	0	1	1	1	1	1	1	1	1	0	1	1	--	1	1	1	1	1	1	1	1	1	1	1	1	1	1
A70	0	0	0	1	1	1	1	1	1	0	0	1	1	1	1	0	0	0	0	1	1	0	1	1	1	1	1	1	1	1	0	0	--	0	0	1	1	1	1	1	1	1	1	--	1	1	1	1	1
A71	1	1	1	1	1	1	1	1	1	0	0	0	0	0	0	1	1	1	--	1	1	1	1	0	0	0	0	0	--	1	1	1	1	1	--	0	0	0	0	0	0	0	0	0	1	1	1	0	1
A72	1	1	0	--	0	0	0	--	1	1	--	1	1	1	1	1	1	1	0	0	0	0	0	1	1	1	0	1	1	0	0	0	0	0	0	1	1	1	1	1	1	1	1	1	1	1	1	1	1
A73	1	1	1	1	1	1	0	--	0	0	0	0	0	0	0	0	0	0	0	0	0	0	0	1	1	1	1	1	1	1	1	1	--	0	0	1	1	1	1	1	1	1	1	1	1	1	1	1	1
A74	0	0	0	1	1	1	1	1	1	1	--	0	0	0	0	0	0	0	0	0	0	0	0	1	1	0	0	0	0	0	0	0	1	1	--	1	1	1	1	1	1	1	0	0	0	0	0	1	1
A75	1	1	1	1	1	0	0	0	0	0	0	1	1	1	1	1	1	1	--	1	1	--	1	0	0	0	1	1	1	1	1	0	--	0	0	0	0	0	0	0	0	0	0	0	0	1	1	0	0
A76	0	0	0	0	0	--	0	0	0	0	0	1	1	1	1	0	0	0	0	0	0	0	1	0	0	0	0	0	--	0	0	0	0	--	0	1	1	1	1	1	1	1	1	1	1	1	1	0	1
A77	0	0	0	0	0	0	0	0	0	0	0	0	0	1	1	1	1	1	0	0	0	0	0	1	1	1	1	1	1	1	1	1	1	1	1	1	1	1	1	1	1	1	1	1	1	1	1	0	1
A78	0	0	0	0	0	1	0	0	1	1	--	1	1	1	1	1	1	1	--	1	1	1	1	0	0	0	0	1	1	0	0	0	0	0	0	1	1	1	1	1	0	0	0	0	0	0	0	0	0
A79	0	0	0	0	0	--	0	--	1	1	--	0	0	0	0	1	1	1	0	1	1	1	1	1	1	1	1	1	0	0	0	0	0	0	0	1	1	1	1	1	1	1	1	1	1	1	1	0	0
A80	1	0	0	0	0	0	0	--	0	0	0	1	1	1	0	0	0	0	0	0	1	1	1	1	1	1	0	0	0	0	0	0	0	0	0	1	1	1	1	1	1	1	1	1	1	1	1	0	1
A81	1	1	1	0	0	--	0	--	0	0	0	0	0	0	0	1	1	1	0	0	0	0	0	1	1	0	0	0	0	0	0	0	0	0	0	0	0	0	0	0	0	0	0	0	0	1	1	0	1
A82	0	0	0	0	0	0	0	--	0	0	0	1	1	1	1	1	1	1	0	0	0	0	0	0	0	0	0	1	1	1	1	0	0	0	0	1	1	1	1	1	1	1	1	1	1	1	1	0	0
A83	0	0	0	0	--	--	0	1	0	0	0	0	0	0	0	0	0	0	0	1	1	1	1	0	0	0	0	0	0	0	0	0	0	0	0	0	0	0	0	0	0	0	0	0	0	0	0	1	1
A84	1	1	1	1	1	0	0	--	0	0	0	0	0	0	0	0	0	0	--	1	1	1	1	1	1	0	0	0	--	0	0	0	0	0	0	1	1	1	1	1	1	1	1	1	1	1	1	0	0
A85	0	0	0	1	1	1	1	1	1	1	0	0	1	1	1	1	0	0	0	0	0	0	0	0	0	0	0	0	0	0	1	1	1	1	0	0	0	0	0	0	0	0	0	0	0	0	0	1	1
A86	1	1	1	1	1	1	1	1	1	1	--	1	1	1	1	0	0	0	0	0	0	0	0	0	0	0	0	0	0	0	0	0	--	--	0	0	0	0	0	0	0	0	0	0	0	0	0	1	1
A87	0	0	1	1	1	1	1	1	0	0	0	0	0	0	0	0	0	0	0	0	0	0	0	1	1	1	1	1	1	1	1	1	--	1	--	1	1	1	1	1	1	1	1	1	1	0	0	1	1
A88	1	1	1	1	1	1	1	1	0	0	0	0	0	0	0	0	0	0	0	0	1	1	1	1	1	1	1	1	1	1	1	1	0	0	0	0	0	0	0	0	1	1	1	1	1	1	1	1	1
A89	0	0	0	0	0	--	0	--	0	0	0	1	1	1	1	1	1	1	--	1	1	1	1	0	0	0	1	1	1	1	1	1	--	1	0	1	1	1	1	1	1	1	1	1	1	1	1	0	0
A90	0	0	0	1	1	1	1	1	1	1	1	1	1	1	1	0	0	0	1	1	1	1	1	0	0	0	0	0	0	0	1	1	--	1	0	1	1	1	1	1	1	1	1	1	1	0	0	0	0
A91	1	0	0	0	--	0	0	0	1	1	--	1	1	1	0	0	0	0	0	0	0	0	0	0	0	0	0	1	1	1	1	1	1	1	--	0	0	0	0	0	0	0	0	0	0	0	0	1	1
A92	0	0	0	0	0	0	0	0	0	0	0	0	1	1	1	1	1	1	1	1	1	--	1	1	1	0	0	0	0	0	0	0	--	0	0	0	0	0	0	0	--	0	0	0	0	0	0	1	1
A93	0	0	0	0	1	1	1	1	1	1	--	1	1	1	1	1	1	1	1	1	1	--	1	0	0	0	1	1	1	1	0	0	--	0	0	1	1	1	1	1	1	1	1	1	1	1	1	0	0
A94	0	0	0	0	0	0	0	--	1	1	--	0	0	0	0	0	0	0	0	0	0	0	0	1	0	0	0	0	0	0	0	0	0	0	0	1	1	1	1	1	1	1	1	1	1	1	1	1	1
A95	1	1	--	1	1	--	1	1	1	1	1	0	0	1	1	1	1	1	--	1	1	1	1	1	1	--	0	0	0	0	0	0	--	0	0	0	0	0	0	0	0	0	0	0	0	1	1	0	1
A96	0	0	0	0	0	1	0	1	0	0	0	0	0	--	0	0	1	1	--	1	1	1	1	1	1	1	1	1	1	1	1	0	0	0	0	1	1	1	1	1	1	1	1	1	1	1	1	0	0
[truncated: 81 more columns]
